# Supplementary material for: Mechanisms of haplotype divergence at the RGA08 nucleotide-binding leucine-rich repeat gene locus in wild banana (Musa balbisiana)
Source: BMC Plant Biol. 2010 Jul 16;10:149. doi: 10.1186/1471-2229-10-149 (PMC3017797; doi:10.1186/1471-2229-10-149)
Supplement: Additional file 9 — Sequence alignment of the coding sequences of RGA08 genes. Phylip format Aligned coding sequences for all members of the RGA08 family are provided in phylip format. [file 1471-2229-10-149-S9.PHY]

 31 3507
160S-2p      ---------A TGTTCGATTC CGTCGTCTCC TGGCTGGTCG GTACGTTGAT 
170T-2       ---------A TGGCCGATTC CTTCGTCTCC GGGCTGGTCG GTACGTTGAA 
190U-2       ---------A TGGCCGATTC CTTCGTCTCC GGGCTGGTCG GTACGTTGAA 
200G-2       ATGGCCATTG TGCTGTGTCC CTTCGTCTCC AGGCTCGTCA ACACGTTGAT 
210H-2p      ---------- ---------- ---------- ---------- ---------- 
250I-2       ATGGCCGTTG TGCTTGATGC CTTCATCTCC GGGCTGGTCG GTACGTTGAA 
270E-2p      ATGGCCGTTG TGCTTGATTC CTTCATCTCC GGGCTGGTCC GTACGTTGAT 
290V-2p      ATGGCCGTTG TGCTTGATGC CTTCATCTCC GGGCTGGTCG GTACGTTGAA 
300K-2       ATGGCCGTGG TGCTTGAAAC CTTCATCTCC GGGCTGGTCG GTACGTTGAT 
310P-2p      ---------A TGGCCGATTC CTTCGTCTCC GGGCTGGTCG GCACGTTGAT 
340Q-2r      ---------- ---------- ---------- ---------- ---------- 
345W-2r      ---------- ---------- ---------- ---------- ---------- 
350X-2       ATGGCCGTTG TTCTTGATGC CTTCATCTCC GGGCTGGTCG GTACGTTGAA 
160A-1       ATGGCCGTTG TGCTTGATGC CTTCATCTCC GGGCTGGTCC GTACGTTGAA 
165B-1r      ---------- ---------- ---------- ---------- ---------- 
170C-1r      ---------- ---------- ---------- ---------- ---------- 
180D-1       ATGGCCGTTG TGCTTGATGC CTTCATCTCC GGGCTGGTCG GTACGTTGAA 
200E-1p      ATGGCCGTTG TGCTTGATTC CTTCATCTCC GGGCTGGTCC GTACGTTGAT 
210F-1p      ---------A TGTTCGATTC CGTCGTCTCC TGGCTGGTCG GTACGTTGAT 
240G-1       ATGGCCATTG TGCTGTGTCC CTTCGTCTCC AGGCTCGTCA ACACGTTGAT 
250H-1p      ---------- ---------- ---------- ---------- ---------- 
280I-1       ATGGCCGTTG TGCTTGATGC CTTCATCTCC GGGCTGGTCG GTACGTTGAA 
290J-1       ATGGCCGTTG TGCTTGATGC CTTCGTCTCC GGGCTGGTCG GTACGTTGAC 
300K-1       ATGGCCGTGG TGCTTGAAAC CTTCATCTCC GGGCTGGTCG GTACGTTGAT 
310L-1       ATGGCCGTGG TGCCGAATCC CTTCATCTCC AAGCTCCTCG AAACATTGTT 
320M-1       ATGGCCGTTG TTCTTGATGC CTTCATCTCC GGGCTGGTCG GTACGTTGAA 
340N-1p      ATGGCCGTTG TGCTTGATGC CTTCATCTCC GGGCTGGTCG GTACGTTGAA 
360O-1       ATGGCCGTTG TGCTTGATGC CTTCATCTCC GGGCTGGTCG GTACGTTGAA 
380P-1       ---------A TGGCCGATTC CTTCGTCTCC GGGCTGGTCG GCACGTTGAT 
400Q-1r      ---------- ---------- ---------- ---------- ---------- 
410R-1r      ATGGCCGTTG TGCTTGATGC CTTCATCTCC GGGCTGGTCG GTACGTTGAA 

             GGACAAGGCT AAAGAGAAGG TGGACTTGTT GTTGGGAGTC CCCCGGGAGA 
             GGACATGGCT AAAGAGAAGG TGGACTTGTT GTTGGGAGTC CCCGGAGAGA 
             GGACATGGCT AAAGAGAAGG TGGACTTGTT GTTGGGAGTC CCCGGAGAGA 
             CCACATGGTG GAGGAGGAGA TGGACATGGT GTTGGGCGTC CCTGGGGAGA 
             ---------- ---------- ---------- ---------- ---------- 
             GGACATGGCT AAAGAGGAGG TTGACTTGCT GTTGGGCGTC CCCGGGGAGA 
             GGACATGGCT AAAGAGGAGG TGGACTTGCT GTTGGGCGTC CCCGGGGAGA 
             GGATATGGCT AAAGAGGAGG TGGACTTGCT GTTGGGCGTT CCCGGGGAGA 
             GGACATGGCT AAAGAGGAGG TGGACTTGCT GTTGGGCGTC CCCGGGGAGA 
             GGACATGGCT AAAGAGAAGG TAGACTTGTG GTTGGGAGTC CCCGGGGAGA 
             ---------- ---------- ---------- ---------- ---------- 
             ---------- ---------- ---------- ---------- ---------- 
             GGACATGGCT AAAGAGGAGG TGGACTTGTT GTTGGGCGTT CCCGGGGAGA 
             GGACATGGCT AAAGAGGAGG TGGACTTGCT GTTGGGCGTC CCCGGGGAGA 
             ---------- ---------- ---------- ---------- ---------- 
             ---------- ---------- ---------- ---------- ---------- 
             GGACATGGCT AAAGAGGAGG TTGACTTGCT GTTGGGCGTC CCCGGGGAGA 
             GGACATGGCT AAAGAGGAGG TGGACTTGCT GTTGGGCGTC CCCGGGGAGA 
             GGACAAGGCT AAAGAGAAGG TGGACTTGTT GTTGGGAGTC CCCCGGGAGA 
             CCACATGGTG GAGGAGGAGA TGGACATGGT GTTGGGCGTC CCTGGGGAGA 
             ---------- ---------- ---------- ---------- ---------- 
             GGACATGGCT AAAGAGGAGG TTGACTTGCT GTTGGGCGTC CCCGGGGAGA 
             GGACATGGCT AAGCAGGAGG TGAACTTGTT GTTGGGCGCT CCCGGGGAGA 
             GGACATGGCT AAAGAGGAGG TGGACTTGCT GTTGGGCGTC CCCGGGGAGA 
             CGACATGGCC AAGGAGAAGG TGGACTTGTG GTTGGGCGTC TCCGGGGAGA 
             GGACTTGGCT AAAGAGGAGG TTGACTTGCT GTTGGGCGTC CCCGGGGAGA 
             GGACATGGCT AAAGAGGAGG TGGACTTGTT GTTGGGCGTC CCCGGGGAGA 
             GGACTTGGCT AAAGAGGAGG TGGACTTGTT GTTGGGCGTT CCCGGGGAGA 
             GGACATGGCT AAAGAGAAGG TAGACTTGTG GTTGGGAGTC CCCGGGGAGA 
             ---------- ---------- ---------- ---------- ---------- 
             GGACATGGCT AAAGAGGAGG TGGACTTGTT GTTGGGCGTT CCCGGGGAGA 

             TCCAAAACCT CCAAAGCACT CTCCGCAACA TCCAGTCTGT CCTTCTTGAC 
             TCCAAAAGCT CCAAAGCACT CTCCGCAACA TCCAGTCTGT CCTTCGTGAC 
             TCCAAAAGCT CCAAAGCACT CTCCGCAACA TCCAGTCTGT CCTTCTTGAC 
             TCCAAAAGCT CCAACGCACG CTCCGCAAGA TCCAGCTCGT CCTTCATGAC 
             ---------- ---------- ---------- ---------- ---------- 
             TCCAAAAGCT CCGACGCTCT CTCCGCAACA TCCACTCTGT CCTTCGCGAC 
             TCCAAAAGCT CCAACGCACT CTCCGCAACA TCCACTCTGT CCTTCGCGTC 
             TCCAAAAGCT CCATGACATT CTCAGCAACA TCCAGTCCGT CCTTCATGAT 
             TCCAAAAGCT CCAACGCACT CTCCGCAACA TCCAGTCTGT CCTTCGTGAC 
             TCCAAAACCT CCAAACCACT CTCCGCAACA TCCAGTCTGT CCTTCGTGAC 
             ---------- ---------- ---------- ---------- ---------- 
             ---------- ---------- ---------- ---------- ---------- 
             TCCAAAAGCT CCAACGCACT CTCCGCAACA TCCACTCTGT CCTTCGCGTC 
             TCCAAAAGCT CCAACGCACT CTCCGCAACA TCCAGTCTGT CCTTCGCGAC 
             ---------- ---------- ---------- ---------- ---------- 
             ---------- ---------- ---------- ---------- ---------- 
             TCCAAAAGCT CCGACGCTCT CTCCGCAACA TCCACTCTGT CCTTCGCGAC 
             TCCAAAAGCT CCAACGCACT CTCCGCAACA TCCACTCTGT CCTTCGCGTC 
             TCCAAAACCT CCAAAGCACT CTCCGCAACA TCCAGTCTGT CCTTCTTGAC 
             TCCAAAAGCT CCAACGCACG CTCCGCAAGA TCCAGCTCGT CCTTCATGAC 
             ---------- ---------- ---------- ---------- ---------- 
             TCCAAAAGCT CCGACGCTCT CTCCGCAACA TACACTCTGT CCTTCGCGAC 
             TCCAAAAGCT CGAACGCACT CTCCGCAAGA TCCACTCTGT CCTTCGTGAC 
             TCCAAAAGCT CCAACGCACT CTCCGCAACA TCCAGTCCGT CCTTCGTGAC 
             TCCAAAACCT CCAAAGCACT CTCCGCAACA TCCAGTCTGT CCTTCGTGAC 
             TCCAAAAGCT CCAACGATCT CTCCGCAACA TCCACTCTGT CCTTCGAGTC 
             TTCAAAAGCT CCAACGCACT CTCCGCAAGA TCCACTCTGT CCTTCGCGAC 
             TCCAAAAGCT CCAACGCACT CTCCGCAACA TCCACTCTGT CCTTCGCGTC 
             TCCAAAACCT CCAAACCACT CTCCGCAACA TCCAGTCTGT CCTTCGTGAC 
             ---------- ---------- ---------- ---------- ---------- 
             TCCAAAAGCT CCAACGCACT CTCCGCAACA TCCACTCTGT CCTTCGCGTC 

             GCCGAGAAGC GGCGGATCGA GGACAAGGCC GTCAACGACT GGCTGATGGA 
             GCCGAGAAGC GGCGGATCGA GGACGAGGAC GTCAACGACT GGCTGATGGA 
             GCCGAGAAGC GGCGGATCGA GGACAAGGCC GTCAACGACT GGCTGATGGA 
             GCCGAGCAGC GGCGGATCGA GGACGAGGCC ATCGACGAAT GGCTGAGGGA 
             ---------- ---------- ---------- ---------- ---------- 
             GCCGAGAATC GGCGGATCGA GAACGAGGGC GTCAACGACT GGCTGATGGA 
             GCCGAGAAGC GGCGGATCGA GGACGAGGAC GTCAATAACT GGCTGATGGA 
             GCCGAGCAGC GCCGAATCGA AGACGAGGCT ATCAAGTACT GGCTGACTGA 
             GCCGAGAAGC GGCGGATCGA GGACGAGGAC GTCAACGACT GGCTGATGGA 
             GCCGAGAAGC GGCGGATCGA GGACAAGGCC GTCAACGACT GGCTGATAGA 
             ---------- ---------- ---------- ---------- ---------- 
             ---------- ---------- ---------- ---------- ---------- 
             GCCGAGAAGC GGCCGATCGA GGACGAGGAC GTCAACGACT GGCTGATGGA 
             GCCGAGAAGC GGCGGATCGA GGACGAGGCC GTCAACGACT GGCTGATGGA 
             ---------- ---------- ---------- ---------- ---------- 
             ---------- ---------- ---------- ---------- ---------- 
             GCCGAGAATC GGCGGATCGA GAACGAGGGC GTCAACGACT GGCTGATGGA 
             GCCGAGAAGC GGCGGATCGA GGACGAGGAC GTCAATAACT GGCTGATGGA 
             GCCGAGAAGC GGCGGATCGA GGACAAGGCC GTCAACGACT GGCTGATGGA 
             GCCGAGCAGC GGCGGATCGA GGACGAGGCC ATCGACGAAT GGCTGAGGGA 
             ---------- ---------- ---------- ---------- ---------- 
             GCCGAGAAGC AGCGGATCGA GAACGAGGGC GTCAACGACT GGCTGATGGA 
             GCCGAGAAGC GGCGGATCGA GGACGACGAC GTCAACGACT GGCTGATGGA 
             GCCGAGAAGC GGCGGATCGA GGACGAGGAC GTCAACGACT GGCTGATGGA 
             GCCGAGAAGC GGCGGATCGA GGACAAGGCC GTCAACGACT GGCTGATGGA 
             GCCGAGAAGC GGCGGATCGA GGACGAGGAC GTCAACGACT GGCTGATGGA 
             GCCGAGAAGC GGCGGATCGA GAACGAGGAC GTCAACGACT GGCTGATGGA 
             GCCGAGAAGC GGCGGATCGA GGACGAGGAC GTCAACGACT GGCTGATGGA 
             GCCGAGAAGC GGCGGATCGA GGACAAGGCC GTCAACGACT GGCTGATAGA 
             ---------- ---------- ---------- ---------- ---------- 
             GCCGAGAAGC GGCGGATCGA GGACGAGGAC GTCAACGACT GGCTGATGGA 

             GCTGAAGGAT GTCATGTACG ACGCCGACGA CGTCCTCGAC GAGTGCCGGA 
             GCTGAAGGAT GTCATGTACG ACGCCGACGA CGTCCTCGAC GAGTGGCGGA 
             GCTGAAGGAT GTCATGTACG ACGCCGACGA CGTCCTCGAC GAGTGGCGGA 
             ACTCAAGGAC GTCATGTACG ACGCCGATGA CGTCCTCGAC GAGTGCCGGA 
             ---------- ------TACG ACGCCGACGA CGTCCTCGAC GAGTGCCGGA 
             GCTCAAGGAT GTCATGTACG ACGCCGACGA CGTCCTCGAC GAGTGCCGGA 
             GCTCAAGGAT GTCATGTACG ACGTCGACGA CCTCCTCGAC GAGTGCCGGA 
             GCTCAAAAAT GCCATGTACG ACGCCGACGA CATCCTCGAC GAGTGCCGGA 
             GCTCAAGGAT GTCATGTACG ACGCCGACGA CGTCCTCGAC GAGTGCCGGA 
             GCTGAAGGAT GTCATGTACG ACGCCGACGA CGTCCTCGAC GAGTGGCGGA 
             ---------- ---------- ---------- ---------- ---------- 
             ---------- ---------- ---------- ---------- ---------- 
             GCTCAAGGAT GTCATGTTCG ACGCCGACGA CCTCCTCGAC GAGTGCCGGA 
             GCTCAAGGAT GTCATGTACG ACGCCGATGA CGTCCTCGAC GAATGCCGGA 
             ---------- ---------- ---------- ---------- ---------- 
             ---------- ---------- ---------- ---------- ---------- 
             GCTCAAGGAT GTCATGTACG ACGCCGACGA CGTCCTCGAC GAGTGCCGGA 
             GCTCAAGGAT GTCATGTACG ACGTCGACGA CCTCCTCGAC GAGTGCCGGA 
             GCTGAAGGAT GTCATGTACG ACGCCGACGA CGTCCTCGAC GAGTGCCGGA 
             ACTCAAGGAC GTCATGTACG ACGCCGATGA CGTCCTCGAC GAGTGCCGGA 
             ---------- ---------- ---------- ---------- ---------A 
             GCTCAAGGAT GTCATGTACG ACGCCGACGA CGTCCTCGAC GAGTGCCGGA 
             GCTGAAGGAT GTCATGTACG ACGCCGACGA CGTCCTCGAC GAGTGCCGGA 
             GCTCAAGGAT GTCATGTACG ACGCCGACGA CGTCCTCGAC GAGTGCCGGA 
             GCTGAAGGAT GTCATGTACG ACGCCGACGA CGTCCTCGAC GAGTGGCGAA 
             GCTCAAGGAT GTCATGTACG ACGCCGACGA CATCCTCGAC GAGTGCCGGA 
             GCTCAAGGAT GTCATGTACG ACGCCAACGA CGTCCTCGAC GAATGCCGGA 
             GCTCAAGGAT GTCATGTTCG ACGCCGACGA CCTCCTCGAC GAGTGCCGGA 
             GCTGAAGGAT GTCATGTACG ACGCCGACGA CGTCCTCGAC GAGTGGCGGA 
             ---------- ---------- ---------- ---------- ---------- 
             GCTCAAGGAT GTCATGTTCG ACGCCGACGA CCTCCTCGAC GAGTGCCGGA 

             CCGCGGCCGA GAAGTGCACC CCGGAAGAGC CCCCTCTGAA GCGGTTAAAA 
             CCGCGGCCGA GAAGTGCACC CCGGGAGAGT CCCCTCCGAA GCGGTTCAAA 
             CCGCGGCCGA GAAGTGCACC CCGGGAGAGT CCCCTTCGAA GCGGTTCAAA 
             ACGCCGCGGA GAAGTGGACT CCGCGTGAGT CGCCTCCGAT GCCGTCCACA 
             TGGAGGCCCA GAAGTGGACT CCTCGTGAGT CTGATCCGAG GCCGTCCACC 
             TGGAGGCCGA GAAGTGGACT CCTCGTGAGT CCGCTCCGAA GCCGTCCACC 
             TGGAGGCCGA GAAGTGGACT CCTCGTGAGT CCGATCCGAA GCCGTCCACC 
             CCGCGGCCGA GAAGTGGACT CCTCGTGAGT CCGATCCGAG GCCGTCCACC 
             TGGAGGCCCA GAAGTGGACT CCTCGTGAGT CCGATCCGAA GCCGTCCACC 
             CAGCGGCCGA GAAGTGCACC CCGGGAGAGT CCCCTCCGAA GCGGTTCAAG 
             ---------- ---------- ---------- ---------- ---------- 
             ---------- ---------- ---------- ---------- ---------- 
             TGGAGGCCCA GAAGTGGACT CCTCGTGAGT CCGATCCGAA GCCGTCCACC 
             TGGAGGCCGA GAAGTGGACT CCTCGTGAGT CCGATCCGAA GCGGTCCACC 
             ---------- ---------- ---------- ---------- ---------- 
             ---------- ---------- ---------- ---------- ---------- 
             TGGAGGCCGA GAAGTGGACT CCTCGTGAGT CCGCTCCGAA GCCGTCCACC 
             TGGAGGCCGA GAAGTGGACT CCTCGTGAGT CCGATCCGAA GCCGTCCACC 
             CCGCGGCCGA GAAGTGCACC CCGGGAGAGT CCCCTCTGAA GCGGTTCAAA 
             ACGCCGCGGA GAAGTGGACT CCGCGTGAGT CGCCTCCGAT GCCGTCCACA 
             TGGAGGCCCA GAAGTGGACT CCTCGTGAGT CTGATCCGAG GCCGTCCACC 
             TGGAGGCCGA GAAGTGGACT CCTCGTGAGT CCGCTCCGAA GCCGTCCACC 
             TGGAGGCCGA GAAGTGGACT CCTCGTGAGT CCGATCCGAG GCCGTCCACC 
             TGGAGGCCCA GAAGTGGACT CCTCGTGAGT CCGATCCGAA GCCGTCCACC 
             CCGCGGCCGA GAAGTGCGCC CCGGGAGAGT CCCCTTCGAA GCGGTTCAAA 
             TGGAGGCCGA GAAGTGGACT CCTCGTGAAT CCGATCCGAA GCCGTCCACC 
             TGGAGGCCGA GAAGTGGACT CCTCGTGAGT CTGATCCGAA GCCGTCCACG 
             TGGAGGCCCA GAAGTGGACT CCTCGTGAGT CCGATCCGAA GCCGTCCACC 
             CAGCGGCCGA GAAGTGCACC CCGGGAGAGT CCCCTCCGAA GCGGTTCAAG 
             ---------- ---------- ---------- ---------- ---------- 
             TGGAGGCCCA GAAGTGGACT CCTCGTGAGT CCGATCCGAA GCCGTCCACC 

             GGCAACATAT CTTCCATCTC G--------- ---------- -----TTCAG 
             GGCAACATAA TTTCCATCTT TGCTGGCTTA AGCGACGAGG TCAAGTTCAG 
             GGAAACATAT TTTCCATCTT TGCTGGCTTA AGCGACGAGG TCAAGTTCAG 
             AGCTGCAGAT TCCCCGTCTT TGCTTGGTTT CGC---GAGG TCAAGTTCAC 
             TTTTGCGGAT TTCCCATCTT TGCCTGCTTT CGC---GAGG TCAAGTTCAG 
             TTGTGCGGAT TTCCCATCTG TGCTAGCTTT CGC---GAGG TCAAGTTCAG 
             TCGTGCGGAT TTCCCATCTT TGCTTGCTTT CGC---GAGG TCAAGTTCAG 
             TTGTGCGGAT TTCCCTTCTT TGCTTGCTTT CGC---GAGG TCAATTTCAG 
             TTGTGCGGAT TTCCCATCTT TGCTTGCTTT CGC---GAGG TCAAGTTCAG 
             GGCAACATAT TTTCCATCTT TGCTGGCTTA AGCGACGAGG TCAAGTTCAG 
             ---------- ---------- ---------- ---------- ---------- 
             ---------- ---------- ---------- ---------- ---------- 
             TCGTGCGGAT TTCCCTTCTT TGCTTGCTTT CGC---GAGG TCAAGTTCAG 
             TTGTGCGGAT TTCCCATCTT TGCTTGCTTT CGC---GAGG TCAAGTTCAG 
             ---------- ---------- ---------- ---------- ---------- 
             ---------- ---------- ---------- ---------- ---------- 
             TTGTGCGGAT TTCCCATCTG TGCTTGCTTT CGC---GAGG TCAAGTTCAG 
             TCGTGCGGAT TTCCCATCTT TGCTTGCTTT CGC---GAGG TCAAGTTCAG 
             GGC------- --ATCATAAT TCCTGGCTTA CGCGACGAGG TCAAGTTCAG 
             AGCTGCAGAT TCCCCGTCTT TGCTTGGTTT CGC---GAGG TCAAGTTCAC 
             TTTTGCGGAT TTCCCATCTT TGCCTGCTTT CGC---GAGG TCAAGTTCAG 
             TTGTGCGGAT TTCCCATCTG TGCTTGCTTT CGC---GAGG TCAAGTTCAG 
             TTGTGCGGAT TTCCCTTCTT TGCTTGCTTT CGC---GAGG TCAAGTTCAG 
             TTGTGCGGAT TTCCCATCTT TGCTTGCTTT CGC---GAGG TCAAGTTCAG 
             GGCAACATAT TTTCCATCTT TGCTGGCTTA AGCGACGAGA TCAAGTTCAG 
             TTGTGCGGAT TTCCCATCTG TGCTTGCTTT CGC---GAGG TCAAGTTCAG 
             TCGTGCGGAT TTCCTATCTT TGCTTGCTTT GAC---GAGG TCAAGTTCAG 
             TCGTGCGGAT TTCCCTTCTT TGCTTGCTTT CGC---GAGG TCAAGTTCAG 
             GGCAACATAT TTTCCATCTT TGCTGGCTTA AGCGACGAGG TCAAGTTCAG 
             ---------- ---------- ---------- ---------- ---------- 
             TCGTGCGGAT TTCCCTTCTT TGCTTGCTTT CGC---GAGG TCAAGTTCAG 

             AAATGTGGTG GGCAACAAAA TCAAGGATCT CAACGATCGG CTGGAAGAGA 
             ACATGAGGTG GGCGTCAAAA TCAAGGATCT CAACGATCGG CTGGAAGACA 
             ACATGAGGTG GGCATCAAAA TCAAGGATCT CAACGATCGG CTGGAAGACA 
             TCATGAGGTG GGCGTCAAAG TCAAGCATCT CAACCGTCGA CTGGAAGAGA 
             ACATGAGGTG GGCGTCAAAA TCAAGGATCT CAACGATCGG CTGGAAGAGA 
             ACATGCGGTG GGCGTCAAAA TCAAGGATCT CAACGATCGG CTGGAAGAGA 
             ACATGCGGTG GGCGTCAAAA TCAAGGATCT CAACGGTCGG CTGGAAGAGA 
             ACATGAGGTG GGCGTCAAAA TTAAGGGTCT CAACGATCGG CTGGAAGAGA 
             ACATGAGGTG GGCGTCAAAA TCAAGGATCT CAACGATCGG CTGGAAGAGA 
             ACATGAGGTG GGCGTCAAAA TCAAGGATCT CAACGATCGG CTGGAAGACA 
             ---------- ---------- ---------- ---------- ---------- 
             ---------- ---------- ---------- ---------- ---------- 
             ACATGAGGTG GGCGTCAAAA TCAAGGTTCT CAACGATCGG CTGGAAGAGA 
             AAATGAGGTC GGCGTCAAAA TCAAGGATCT CAACGGTCGG CTGGAAGAGA 
             ---------- ---------- ---------- ---------- ---------- 
             ---------- ---------- ---------- ---------- ---------- 
             ACATGCGGTG GGCGTCAAAA TCAAGGATCT CAACGATCGG CTGGAAGAGA 
             ACATGCGGTG GGCGTCAAAA TCAAGGATCT CAACGGTCGG CTGGAAGAGA 
             AAATGAGGTG GGCAACAAAA TCAAGGATCT CAACAATCGG CTGGAAGAGA 
             TCATGAGGTG GGCGTCAAAG TCAAGCATCT CAACCGTCGA CTGGAAGAGA 
             ACATGAGGTG GGCGTCAAAA TCAAGGATCT CAACGATCGG CTGGAAGAGA 
             ACATGCGGTG GGCGTCAAAA TCAAGGATCT CAACGATCGG CTGGAAGAGA 
             ACATGCGGTG GGCGTCAAAA TCAAGGATCT CAACGATCGG CTGGAAGAGA 
             ACATGAGGTG GGCGTCAAAA TCAAGGATCT CAACGATCGG CTGGAAGAGA 
             AAATGAGGTG GGCATCAAAA TCAAGGTTCT CAACGATCGG CTGAAAGAGA 
             ACATGCGGTG GGCGACAAAA TCAAGGGTCT CAACGATCGG CTGGAAGAGA 
             ACATGAGGTG GGCGTCAAAA TCAAGGATCT CAACGATCGG CTGGAAGAGA 
             ACATGAGGTG GGCGTCAATA TGAAGGTTCT CAACGATCGG CTGGAAGAGA 
             ACATGAGGTG GGCGTCAAAA TCAAGGATCT CAACGATCGG CTGGAAGACA 
             ---------- ---------- ---------- ---------- ---------- 
             ACATGAGGTG GGCGTCAAAA TCAAGGTTCT CAACGATCGG CTGGAAGAGA 

             TCTCGGACCA AAGGTCCAAC CTGCAACTCC TTGTGTCTGC GGCGGAACCA 
             TCTCGGCCCG AAGGTCCAAG CTGCAACTCC ATGTGTCTGC GGCGGAACCA 
             TCTCGGCCCG AAGGTCCAAG CTGCAACTCC ATGTGTCTGC GGCGGAACCA 
             TCTCGGTCAT GAGGTCCAAG CTCGACCTCA AGGTGTCTGC A---GAACGA 
             TCTCCGCCCG AAGGTCCAAG CTGCAACTCC ATGTGTCCGC GGCGGAATCA 
             TCTCGGCCCG AAGGTCCAAG TTGCAACTCC ATGTGTCTGC GGCGGAACCA 
             TCTCGGCCCG AAGGTCCAAG CTGCAACTCC ATGTGTCTGC GGCCGAACCA 
             TCTCGGCCCG AAGGTCCAAG CTGCAACTCC ATTTGTCTGC GGCGGAACCA 
             TCTCGGCCCG AAGGTCCAAG CTGCAACTCC ATGTGTCTGC GGCGGAACCA 
             TCTCGGCCCG AAGGTCCAAG TTGCAACTCC ATGCGTCTGC GGCGGAACCA 
             ---------- ---------- ---------- ---------- ---------- 
             ---------- ---------- ---------- ---------- ---------- 
             TCTCGGCCCG AAGGTCCAAG TTGCAACTCC ATGTGTCTGC GGCGGAACCA 
             TCTCGGCCCG AAGGTCCAAG CTGCAACTCC ATGTGTCTGC GGCCGAACCA 
             ---------- ---------- ---------- ---------- ---------- 
             ---------- ---------- ---------- ---------- ---------- 
             TCTCGGCCCG AAGGTCCAAG TTGCAACTCC ATGTGTCTGC GGCGGAACCA 
             TCTCGGCCCG AAGGTCCAAG CTGCAACTCC ATGTGTCTGC GGCCGAACCA 
             TCTCGGCCCG AAGGTCCAAC CTGCAACTCA TTGTGTCTGC GGCGGAACCA 
             TCTCGGTCAT GAGGTCCAAG CTCGACCTCA AGGTGTCTGC A---GAACGA 
             TCTCGGCCCG AAGGTCCAAG CTGCAACTCC ATGTGTCCGC GGCGGAATCA 
             TCTCGGCCCG AAGGTCCAAG TTGCAACTCC ATGTGTCTGC GGCGGAACCA 
             TCTCGGCCAG AAGGTCCAAG CTGCAACTCC ATGTGTCTGC GGCGGAACAA 
             TCTCGGCCCG AAGGTCCAAG CTGCAACTCC ATGTGTCTGC GGCGGAACCA 
             TCTCGGCCCG AAGGTCCAAG CTGCAACTCC ATGTGTCTGC GGCGGAACCA 
             TCTCGGCCCG AAGGTCGAAG TTTCAACTCC ATGTGTCTGC GGCGGAACCA 
             TCTCGGCCCG AAGGTCCAAG CTGCAACTCC ATGTGTCTGC GGCGGAACCA 
             TCTCGGCCCG AAGGTCCAAG CTGCAACTCC ATGTGTCTGC GGCGGAACCA 
             TCTCGGCCCG AAGGTCCAAG TTGCAACTCC ATGCGTCTGC GGCGGAACCA 
             ---------- ---------- ---------- ---------- ---------- 
             TCTCGGCCCG AAGGTCCAAG TTGCAACTCC ATGTGTCTGC GGCGGAACCA 

             AGGGTGGTTC CTCGAGTTAG TCGCATAACT TCCTCCGTGA TGGAGTCTGA 
             AGGGTGGTTC CTCGAGTTAG TCGCATAACT TCCCCCGTGA TGGAGTCTGA 
             AGGGTGGTTC CTCGAGTTAG TCGCATAACT TCCCCCGTGA TGGAGTCTGA 
             AGGATGGTCT CTCGAGTCAG TCGCAAGACT TCCCACGTGG TGGAGTCTGA 
             AGGGTGGTTC CTCGAGTTAG TCGCATAACT TCCCCCGTGA TGGAGTCTGA 
             AGGGTGGTTC CTCGAGTTAG TCGCATAACT TCCCCGGTGA TGGAGTCTGA 
             AGGGTGGTTC CTCGAGTTAG TCGCATAACT TCCCCGGTGA TGGAGTCTGA 
             AGGGTGGTTC CTCGAGTTAG TCGCATAACT TCCCCCGTGA TGGAGTCTGA 
             AGGGCGGTCC CTCGAGTTAG TCGCATAACT TCCCCCGTGA TGGAGTCTGA 
             AGGGTGGTTC CTCGAGTTAG TCGCATGACT TCCCCCGTGA TGGAGTCTGA 
             ---------- ---------- ---------- ---------- ---------- 
             ---------- ---------- ---------- ---------- ---------- 
             AGAGTGGTTC CTCGAGTTAG TCGCATAACT TCCCCCGTGA TGGAGTCTGA 
             AGGGTGGTTC CTCGAGTTAG TCGCATAACT TCCCCGGTGA TGGAGTCTGA 
             ---------- ---------- ---------- ---------- ---------- 
             ---------- ---------- ---------- ---------- ---------- 
             AGGGTGGTTC CTCGAGTTAG TCGCATAACT TCCCCGGTGA TGGAGTCTGA 
             AGGGTGGTTC CTCGAGTTAG TCGCATAACT TCCCCGGTGA TGGAGTCTGA 
             AGGGTGGTTC CTCGAGTTAG TCGCATAACT TCCTCCGTGA TGGAGTCTGA 
             AGGATGGTCT CTCGAGTCAG TCGCAAGACT TCCCACGTGG TGGAGTCTGA 
             AGGGTGGTTC CTCGAGTTAG TCGCATAACT TCCCCCGTGA TGGAGTCTGA 
             AGGGTGGTTC CTCGAGTTAG TCGCATAACT TCCCCCGTGA TGGAGTCTGA 
             AGGGTGGTTC CTCGAGTTAG TCGCATAACT TCCCCGGTGA TGGAGTCTGA 
             AGGGCGGTCC CTCGAGTTAG TCGCATAACT TCCCCCGTGA TGGAGTCTGA 
             AGGGTGGTTC CTCGAGTTAG TCGCATAACT TCCCCGGTGA TGGAGTCTGA 
             AGGGTGGTTC CTCGAGTTAG TCGCGTAACT TCCCCGGTGA TGGAGTCTGA 
             AGGGTGGATG GTCGAGTTAG TCGCATAACT TCCCCGGTGA TGGAGTCTGA 
             AGGGTTGTTC CTCGAGTTAG TCGCATAACT TCCCCGGTGA TGGAGTCTGA 
             AGGGTGGTTC CTCGAGTTAG TCGCATGACT TCCCCCGTGA TGGAGTCTGA 
             ---------- ---------- ---------- ---------- ---------- 
             AGGGTGGTTC CTCGAGTTAG TCGCATAACT TCCCCCGTGA TGGAGTCTGA 

             CATGGTTGGC GAGCAACTGG AGGACGACGC CAAGGCACTG GTGAAGCAGC 
             CATGGTTGGC GAGCGACTGG AGGAGGACTC CAAGGCACTG GTGGAGCAGC 
             CATGGTTGGC GAGCAACTGG AGGAGGACGC CAAGGCACTG GTGGAGCAGC 
             TATCGTCGGA GTGGGAGTGG ATGAGGACGC CAGGGGTCTG GTGGAGCTGC 
             CATGGTTGGC CAGCGACTGG AGGAAGACGC CAAGGCACTG GTGGAGCAGC 
             CATGGTTGGC GAGCGACTGG AGGAGGACGC CGAGGCACTG GTGGAGCAGC 
             CATGGTTGGC GAGCGACTGG AGGAGGACGC CAAGGCACTG GTGGAGCAGC 
             CATGGTTGGC GAGCGACTGG AGGAGGACGC CAAGCGACTG GTGGAGCAGA 
             CATGGTTGGC CAGCGACTGC AGGAGGACGC CAAGGCACTG GTGGAGCAGC 
             CATGGTCGGC CAGCGACTGG AGGAGGACGC CAAGGCACTG GTGGAGCAGC 
             ---------- ---------- ---------- ---------- ---------- 
             ---------- ---------- ---------- -------ATG GTGGAGCAGC 
             CATGGTTGGC GAGCGACTGG AGGAGGACTC CAAGGCACTG GTGGAGCAGC 
             CATGGTTGGC GAGCGACTGG AGGAGGACGC CGAGGCACTG GTGGAGCAGC 
             ---------- ---------- ---------- ---------- ---------- 
             ---------- ---------- ---------- -------ATG GTGGAGCAGC 
             CATGGTTGGC GAGCGACTGG AGGAGGACGC CGAGGCACTG GTGGAGCAGC 
             CATGGTTGGC GAGCGACTGG AGGAGGACGC CAAGGCACTG GTGGAGCAGC 
             CATGGTTGGC GAGCAACTGG AGGACGACGC CAAGGCACTG GTGGAGCAGC 
             TATCGTCGGA GTGGGAGTGG ATGAGGACGC CAGGGGTCTG GTGGAGCTGC 
             CATGGTTGGC CAGCGACTGG AGGAAGACGC CAAGGCACTG GTGGAGCAGC 
             CATGGTTGGC GAGCGACTGG TGGAGGACGC CGAGGCACTG GTGGAGCAGC 
             CATGGTTGGC CAGCGACTGG AGGAGGACGC CAAGGGACTG GTGGAGCAGC 
             CATGGTTGGC GAGCGACTGG AGGAGGACGC CAAGGCACTG GTGGAGCAGC 
             CATGGTTGGT GAGCGACTGG AGGAGGATGC CAAGGCACTG GTGGAGCAGC 
             CATGGTTGGC GAGCGACTGG AGGAGGACGC CAGGGCACTG GTGGAGCAGC 
             CATGGTTGGC GAGCGACTGG AGGAGGACGC CAAGGCACTG GTGGAGCAGC 
             CATGGTTGGC GAGCGACTGG AGGAGGACTC CAAGGCACTG GTGGAGCAGC 
             CATGGTCGGC CAGCGACTGG AGGAGGACGC CAAGGCACTG GTGGAGCAGC 
             ---------- ---------- ---------- ---------- ---------- 
             CATGGTTGGC GAGCGACTGG AGGAGGACTC CAAGGCACTG GTGGAGCAGC 

             TGACAAAGCA AGATCCGAGT AAGAACGTGG TGGTGATGGC AATTGTGGGG 
             TGACAAAGCA AGATCCGAGT AAGAACGTGG TGGTACTGGC AATTGTGGGG 
             TGACAAAGCA AGATCCGAGT AAGAACGTTG TGGTGCTGGC AATTGTGGGG 
             TGACGAAGGA GGATGTGAGT GCCAACGTGG TCGTGCTTGC CATCGTCGGG 
             TGACAAAGCA AGATCCGAGT AAGAACTTGG TGGTGCTGGC AATTGTGGGG 
             TGACAAAGCA AGATCCGAGT AAGAACGTGG TGGTGCTGGC AACTGTGGGG 
             TGACAAAGCA AGATCCGAGT AAGAACGTGG TGGTGCTGGC AATTGTGGGG 
             TGACAGAGCA AGATCTTAGT AAGAACGTGG TGGTGCTGGC AATTGTGGGG 
             TGACAAAGCA AGATCCGAGT AAGAACGTGG TGGTGCTGGC GATTGTGGGG 
             TGACAAAACA AGATCCCAGT AAGAACGTGG TGGTGCTGGC GATTGTGGGG 
             ---------- ---------- ---------- ---------- ---------- 
             TGACAAAGCA AGATCCGAGT AAGAACGTGG TGGTGCTGGC AATTGTGGGG 
             TGACAAAGCA AGATCCGAGT AAGAACGTGG TGGTGCTGGC AATTGTGGGG 
             TGACAAAGCA AGATCCGAGT AAGAACGTGG TGGTGCTGGC AACTGTGGGG 
             ---------- ---------- ---------- ---------- ---------- 
             TGACAAAGCG ATATCCGAGT AAGAACGTGG TGGTGCTGGC AATTGTGGGG 
             TGACAAAGCA AGATCCGAGT AAGAACGTGG TGGTGCTGGC AACTGTGGGG 
             TGACAAAGCA AGATCCGAGT AAGAACGTGG TGGTGCTGGC AATTGTGGGG 
             TGACAAAGCA AGATCCGAGT CTATCAGTGG TGGTGTTGGC AATTGTGGGG 
             TGACGAAGGA GGATGTGAGT GCCAACGTGG TCGTGCTTGC CATCGTCGGG 
             TGACAAAGCA AGATCCGAGT AAGAACTTGG TGGTGCTGGC AATTGTGGGG 
             TGACAAAGCA AGATCCGAGT AAGAACGTGG TGGTGCTGGC AACTGTGGGG 
             TGACAAAGCA GGATCCGAGT AAGAACGTGG TGGTGCTGGC AATTGTGGGG 
             TGACAAAGCA AGATCCGAGT AAGAACGTGG TGGTGCTGGC AATTGTGGGG 
             TGACAAAGCA AGATCCGAGT AAGAACGTGG TGGTGCTGGC AATTGTGGGG 
             TGACAAAACA AGATCCGAGT AAGAACGTGG TGGTGCTGGC AATTGTGGGG 
             TGACAAAACA AGATCCGAGT AAAAACGTGG TGGTGCTGGC AATTGTGGGG 
             TGACAAAGCA AGATCCGAGT AAGAACGTGG TGGTGCTGGC AATTGTGGGG 
             TGACAAAACA AGATCCCAGT AAGAACGTGG TGGTGCTGGC GATTGTGGGG 
             ---------- ---------- ---------- ---------- ---------- 
             TGACAAAGCA AGATCCGAGT AAGAACGTGG TGGTGCTGGC AATTGTGGGG 

             ATCGGCGGCA TCGGAAAGAC CACCCTCGCT AAGAAGGTGT TCAATGATGG 
             ATCGGCGGCA TCGGAAAGAC CACCTTCGCT CAGAAGGTGT TCAATGATGG 
             ATCGGCGGCA TCGGAAAGAC CACCCTCGCT CAGAAGGTGT TCAATGATGG 
             ATCGGCGGCA TTGGTAAGAC CACGCTTGCG CAGAAGGTGT TCGACGATGA 
             ATCGGCGGCA TCGGAAAGAC CACCCTCGCT CAGAAGGTGT TCAATGATGG 
             ATCGGCGGCA TCGGAAAGAC CACCCTCGCT CAGAAGGTGT TCAATGATGG 
             ATCGGCGGCA TCGGAAAGAC CACCCTCGCT CAGAAGGTGT TCAATGATGG 
             ATCGGCGGCA TCGGAAAGAC CACCCTCGCT CAGAAGGTGT TCAACGATGG 
             ATCGGCGGCA TCGGAAAGAC CACCCTCGCT CAGAAGGTGT TCAATGATGG 
             ATCGGCGGCA TCGGAAAAAC CACCCTCGCT CAGAAGGTGT TCAATGATGG 
             ---------- ---------- ---------- ---------- ---------- 
             TTCGGCGGCA TCGGAAAGAC CACCCTCGCT ---------- -----CATGG 
             ATCGGCGGCA TCGGAAAGAC CACCTTCGCT CAGAAGGTGT TCAATGATGG 
             ATCGGCGGCA TCGGAAAGAC CACCCTCGCT CAGAAGGTGT TCAATGATGG 
             ---------- ---------- ---------- ---------- ---------- 
             TTCGGCGGCA TCGGAAAGAC CACCCTCGCT CAGAAGGTGT TCAGTGATGG 
             ATCGGCGGCA TCGGAAAGAC CACCCTCGCT CAGAAGGTGT TCAATGATGG 
             ATCGGCGGCA TCGGAAAGAC CACCCTCGCT CAGAAGGTGT TCAATGATGG 
             ATCGGCGGCA TCGGAAAGAC CATCTTGGCT CAGAAGGTGT TCAATGATGG 
             ATCGGCGGCA TTGGTAAGAC CACGCTTGCG CAGAAGGTGT TCGACGATGA 
             ATCGGCGGCA TCGGAAAGAC CACCCTCGCT CAGAAGGTGT TCAATGATGG 
             ATCGGCGGCA TCGGAAAGAC CACCCTCGCT CAGAAGGTGT TCAATGATGG 
             TTCGGCGGCA TCGGAAAGAC CACCCTCGCT CAGAAAGTGT TCAATGATGG 
             ATCGGCGGCA TCGGAAAGAC CACCCTCGCT CAGAAGGTGT TCAATGATGG 
             ATCGGCGGCA TCGGAAAGAC CACCTTCGCT CAGAAGGTGT TCAATGATGG 
             ATCGGCGGCA TCGGAAAGAC CACCTTCGCT CAGAAGGTGT TCAATCATGG 
             ATCGGCGGCA TCGGAAAGAC CACCCTCGCT CAGAACGTGT TCAATGATGG 
             ATCGGCGGCA TCGGAAAGAC CACCTTCGCT CAGAAGGTGT TCAATGATGG 
             ATCGGCGGCA TCGGAAAAAC CACCCTCGCT CAGAAGGTGT TCAATGATGG 
             ---------- ---------- ---------- ---------- ---------- 
             ATCGGCGGCA TCGGAAAGAC CACCTTCGCT CAGAAGGTGT TCAATGATGG 

             TAAAATCAAA GCCAGCTTCC GCAGGGCG-- -------TGC GTGTCCCAAG 
             TAAAATCAAA GCCAGCTTCC GCACCACCAT TTGGGTGTGC GTGTCCCAAG 
             TAAAATCAAA GCCAGCTTCC GCACCACCAT CTGGGTGTGC GTGTCCCAAG 
             CAAAATCAAG GCCAACTTCC GGACCACCAT GTGGGTGTGC GTTTCCCAAG 
             TAAAATCAAA GCCAGCTTCC GCACCACCAT CTGGGTGTGC GTGTCCCAAG 
             TAAAATCAAA GCCAGCTTCC GCACCACCAT CTGGGTGTGC GTGTCCCAAG 
             TAAAATCAAA GCCAGCTTCC GCACCACCAT CTGGGTGTGC GTGTCCCAAG 
             TAAAATCAAA GCCAGCTTCC GCACCACCAT CTGGGCGTGT GTGTCCCAAG 
             TAAAATCAAA GCCAGCTTCC GCACCACCAT CTGGGTGTGC GTGTCCCAAG 
             TAAAATCAAA GCCAGCTTCC GCACCACCAT CTGGGTGTGC GTGTCCCACG 
             ---------- ---------- ---------- ---------- ---------- 
             CAAAGTCAAA GCCAACTTCG GCACCACCAT CTGGCTGTGC GTGTCCCACG 
             CAAAATCAAG GCCAGCTTCC GCACGACCAT CTGGGTGTGC GTGTCCCAAG 
             TAAAATCAAA GCCAGCTTCC GCACCACCAT CTGGGTGTGC GTGTCCCAAG 
             ---------- ---------- ---------- ---------- ---------- 
             CAAAGTCAAA GGCAACTCCG GCACCACCAT CTGGATGTGC GTGTCCCACG 
             TAAAATCAAA GCCAGCTTCC GCACCACCAT CTGGGTGTGC GTGTCCCAAG 
             TAAAATCAAA GCCAGCTTCC GCACCACCAT CTGGGTGTGC GTGTCCCAAG 
             TAAAATCAAA GCCAGCTTCC GCACCACCAT CTGGGTGTGC GTGTCCCAAA 
             CAAAATCAAG GCCAACTTCC GGACCACCAT GTGGGTGTGC GTTTCCCAAG 
             TAAAATCAAA GCCAGCTTCC GCACCACCAT CTGGGTGTGC GTGTCCCAAG 
             TAAAATCAAA GCCAGCTTCC GCACCACCAT CTGGGTGTGC GTGTCCCAAG 
             CAAAATCGTA GCCAACTTCC GCACCACCAT CTGGGCGTGC GTGTCCCAAG 
             TAAAATCAAA GCCAGCTTCC GCACCACCAT CTGGGTGTGC GTGTCCCAAG 
             TAAAATCAAA GCCAACTTCC GCACCACCAT CTGGGTGTGC GTGTCCCAAG 
             TAAAATCAAA GCCAGCTTCC GCACCACCAT CTGGGTGTGC GTGTCCCAAG 
             AAAAATCAAG GCCAGCTTCC GCACCACCAT CTGGGTGTGC GTGTCCCAAG 
             TAAAATCAAA GCCAGCTTCC GCACCACCAT CTGGGTGTGC GTGTCCCAAG 
             TAAAATCAAA GCCAGCTTCC GCACCACCAT CTGGGTGTGC GTGTCCCACG 
             ---------- ---------- ---------- ---------- ---------- 
             CAAAATCAAG GCCAGCTTCC GCACCACCAT CTGGCTGTGC GTGTCCCACG 

             AGTTCAGCGA GACGGATCTT CTCAGAAATA TAATTGAAGG TGCTGGTGGA 
             AGTTCAGCGA GACGGATCTT CTCGGAAATA TCAGTGAAGG TCCTGGTGGA 
             AGTTCAGCGA GACGGATCTT CTCAGAAATA TCGTTAAAGG TGCTGGTGGA 
             AGTTCACGGA GACGGATCTT CTCAGGGATA TCGTCACCAG CGCCGGGGGA 
             AGTTCAACGA GACGGATCTT CTCAGAAATA TCGTTAAAGG TGCAGGTTGA 
             AGTTCAGCGA GACGGATCTT CTCAGAAATA TCGTTAAAGG TGCTGGTGGA 
             AGTTCAGCGA GACGGATCTT CTCAGAAATA TCGTTAAAGG TGCTGGTGGA 
             AGTTCAGCGG GACGGATCTT CTCAGAAATA TCATTGAAGG TGCTGGTGGA 
             AGTTCAGCGA GACGGATCTT CTCAGAAATA TCGTTAAAGG TGCTGGTGGA 
             AGTTCAGCGA GACGGATCTT CTCGGAAATA TCATTGAAGG TGCTGGTGGA 
             ---------- ---------- ---------- ---------- ---------- 
             AGTTCAGCGA GACGGATCTT CTCGGAAAAA TCATTGAAGG TGCTGGTGGA 
             AGTTCAACGA GACGGATCTT CTCAGAAATA TCGTTAAAGG TGCTGGTGGA 
             AGTTCAGCGA GACGGATCTT CTCGGAAATA TCATTGAAGG TGTTGGTAGA 
             ---------- ---------- ---------- ---------- ---------- 
             AGTTCAGCGA GACGGATCTT CTCGGAAATA TCATTGAAGG TTCTGGTGGA 
             AGTTCAGCGA GACGGATCTT CTCAGAAATA TCGTTAAAGG TGCTGGTGGA 
             AGTTCAGCGA GACGGATCTT CTCAGAAATA TCGTTAAAGG TGCTGGTGGA 
             AGTTCAGCGA GACGGATCTT CTCAGAAATA TCATTGAAGG TGCTGGTGGA 
             AGTTCACGGA GACGGATCTT CTCAGGGATA TCGTCACCAG CGCCGGGGGA 
             AGTTCAACGA GACGGATCTT CTCAGAAATA TCGTTAAAGG TGCAGGTTGA 
             AGTTCAGCGA GACGGATCTT CTCGGAAATA TCGTTAAAGG TGCTGGTGGA 
             AGTTCAGCGA GATGGATCTT CTCAGAAGTA TCGTTAAAGG TGCTGGTGGA 
             AGTTCAGCGA GACGGATCTT CTCAGAAATA TCGTTAAAGG TGCTGGTGGA 
             AGTTCAGCGA GACGGATCTT CTCAGAAATA TCGTTAAAGG TGCTGGTGGA 
             AGTTCAACGA GACGGATCTT CTCAGAAATA TCGTTAAAGG TGCTGGTGGA 
             AGTTCAGCGA GACGGATCTT CTCAGAAATA TCGTTAAAGG TGCTGGTGGA 
             AGTTCAGCGA GACGGATCTC CTCGGAAATA TCATTGAAGG TGCTGGTGGA 
             AGTTCAGCGA GACGGATCTT CTCAGAAATA TCGTTAAAGG TGCTGGTGGA 
             ---------- ---------- ---------- ---------- ---------- 
             AGTTCAGCGA GACGGATCTT CTCGGAAATA TCATTGAAGG TGCTGGTGGA 

             AAATATACTA GAGAACAGAG CAGGAGTCAG CTGGAGCCCA CGGTGGAGCG 
             AAATATAATA GAGAACAGAG CAGGAGTCTG CTGGAGCCCT TGGTGGCGGG 
             AGCCATGATG GAGAACAGAG CAGGAGTCTG CTGGAGCCCT CGTTGGAGGG 
             AGTCACGGTG GAGCACAGAG CCGGACTTTG CTCGAGCCCA TGGTGGAGGG 
             AGCCATGGTG GAGAACAGAG CAGGAGTCTG CTGGAACCCT TGGTGGAAGG 
             AGCCATGGTG GAGAACAGAG CAGGAGTCTG CTGGAGCCCT TGGTGGAGGG 
             AGCCATGGTG GAGAACAGAG CAGGAGTCTG CTGGAGCCCT TGGTGGAGGG 
             AAATATAATA GAGAACAGAG CAGGAGTCAG CTGGAGCCCA CGGTGGAGCG 
             AGCCATGGTG GAGAACAGAG CAGGAGTCTG CTGGAGCCCT TGGTGGAGGG 
             AAATATAATA GGGAACAGAG CAGGAGTCTG CTGGAGCCCT TGGTGGAGGG 
             ---------- ---------- ---------- ---------A TGGTGGAGGG 
             AAATATAATA GAGAACAGAG CAGGAGTCAG CTGGAGCCCC TGGTGGAGGG 
             AGCCATGATG GAGAACAGAG CAGGAGTCTG CTGGAGCCCT TGGTGGAGCG 
             AAATATAATA GAGAACAGAG CAGGAGTCAG CTGGAGCCCA CGGTGGATGG 
             ---------- ---------- ---------- ---------A TGGTGGAGGG 
             AAATATAATA GAGAACAGAG CAGGAGTCTG CTGGAACCCT TGGTGGGTGA 
             AGCCATGGTG GAGAACAGAG CAGGAGTCTG CTGGAGCCCT TGGTGGAGGG 
             AGCCATGGTG GAGAACAGAG CAGGAGTCTG CTGGAGCCCT TGGTGGAGGG 
             AAATATAATA GAGAACAGAG CAGGAGTCAG CTGGAGCCCA CGGTGGAGCG 
             AGTCACGGTG GAGCACAGAG CCGGACTTTG CTCGAGCCCA TGGTGGAGGG 
             AGCCATGGTG GAGAACAGAG CAGGAGTCTG CTGGAACCCT TGGTGGAAGG 
             AGCCATGGTG GAGAACAGAG CAGGAGTCTG CTGGAGCCCT TGGTGGAGGG 
             AGCCATGATG GAGAACAGAG CAGGAGTCAG CTGGAGCCCT TGGTGGAGGG 
             AGCCATGGTG GAGAACAGAG CAGGAGTCTG CTGGAGCCCT TGGTGGAGGG 
             AGCCATGGTG GAGAACAGAG CAGGAGTCTG CTGGAGCCCA TGGTGGCGGG 
             AGCCATGGTG GAGAACAGAG CAGGAGTCTG CTGGAGCCCT TGGTGGAGGG 
             AGCCATGATG GAGAACAGAG CAGGAGTCTG CTGGAGCCCT TGGTGGAGGG 
             AACTATAATA GAGAACAGAG CAGGAGTCAG CTGGAGCCCC TGGTGGAGGG 
             AGCCATGGTG GAGAACAGAG CCGGAGTCTG CTGGAGCCCT TGGTGGAGGG 
             ---------- ---------- ---------- ---------A TGGTGGAGGG 
             AAATATAATA GAGAACAGAG CAGGAGTCAG CTGGAGCCCC TGGTGGAGGG 

             TCTCCTGAGA GGGAACAAGT TCTTGCTGGT G--------- TTGGATGATG 
             TCTCCTGAGA GGGAACAAGT TCTTGCTGGT G--------- TTGGATGATG 
             TATCCTGAGA GGGAACAAGT TCTTGCTGGT G--------- TTGGATGATG 
             TCTCCTGAAA GGGAACAAGT TCTTGCTGGT G--------- TTGGATGATG 
             TCTCCTGAGA GGGAACAAGT TCTTGCTGGT G--------- TTGGATGATG 
             TCTCCTGAGA GGGAACAGGT TCTTGCTGGT G--------- TTGGATGATG 
             TCTCCTGAGA GGGAACAAGT TCTTGCTGGT G--------- TTGGATGATG 
             TCTCCTGAGA GGGAACAAGT TCTTGCTGGT G--------- TTGGATGATG 
             TCTCCTGAGA GGGAACAAGT TCTTGCTGGT G--------- TTGGATGATG 
             CCTCCTGAGA GGGAACAAGT TCTTGCTGGT G--------- TTGGATGATG 
             TCTCCTGAAA GGGAACAAGT TCTTGCTGGT G--------- TTGGATGATG 
             TCTCCTGAGA GGGAACAAGT TCTTTCTGGT G--------- ATGGATGATG 
             TCTCCTGAGA GGGAACAAGT TCTTGCTGGT G--------- TTGGATGATG 
             TCTCCTGAGA GGGAACAAGT TCTTGCTGGT G--------- TTGGATGATG 
             TCTCCTGAAA GGGAACAAGT TCTTGCTGGT G--------- TTGGATGATG 
             AGCGTCTCCT GAGAGGGAAC AAGTTCTTGC TGGTGTTGGA TGGGATGATG 
             TCTCCTGAGA GGGAACAGGT TCTTGCTGGT G--------- TTGGATGATG 
             TCTCCTGAGA GGGAACAAGT TCTTGCTGGT G--------- TTGGATGATG 
             TCTCCTGAGA GGGAACAAGT TCTTGCTGGT G--------- TTGGATGATG 
             TCTCCTGAAA GGGAACAAGT TCTTGCTGGT G--------- TTGGATGATG 
             TCTCCTGAGA GGGAACAAGT TCTTGCTGGT G--------- TTGGATGATG 
             TCTCCTGAGA GGGAACAAGT TCTTGCTGGT G--------- TTGGATGATG 
             TCTCCTGAGT GGGAACAAGT TCTTGCTGGT G--------- TTGGATGATG 
             TCTCCTGAGA GGGAACAAGT TCTTGCTGGT G--------- TTGGATGATG 
             TCTCCTTAGA GGGAACAAGT TCTTGCTGGT G--------- TTGGATGATG 
             TCTCCTGAGA GGGGACAAGT TCTTGCTGGT G--------- TTGGATGATG 
             TCTCCTGAGA GGGAACAAGT TCTTGCTGGT G--------- TTGGATGATG 
             TCTCCTGAGA GGGAACAAGT TCTTGCTGGT G--------- TTGGATGATG 
             CCTCCTGAGA GGGAACAAGT TCTTGCTGGT G--------- TTGGATGATG 
             TCTCCTGAAA GGGAACAAGT TCTTGCTGGT G--------- TTGGATGATG 
             TCTCCTGAGA GGGAACAAGT TCTTTCTGGT G--------- ATGGATGATG 

             TTTGGGATGC TCAGATCTGG GACGACTTGC TCCGCAATCC TTTGCAGGGA 
             TTTGGGATGC TCAGATCTGG GACGACTTGC TCCGCAATCC TTTGCAGGGA 
             TTTGGGATGC TCGAATCTGG GACGACTTAC TCCGCAATCC TTTGCAGGGA 
             TGTGGAGGGC TGAGATCTGG GACGACTTGC TCCGCAATCC TTTGCGAGGA 
             TTTGGGATGC TCGGATCTGG GACGACTTGC TCCGCAATCC ATTGCAGGGA 
             TTTGGGATGC TCAGATCTGG GATGACTTGC TCCGCAATCC TTTGCAGGGA 
             TTTGGGATGC TCGGATCTGG GACGACTTGC TCCGCAATCC TTTGCAGGGA 
             TTTGGGATGC TCAGATCTGG GACGACTTGC TCCGCAATCC TTTGCAGGGA 
             TTTGGGATGC TCGGATCTGG GACGACTTGC TCCGCAATCC TTTGCAGGGA 
             TTTGGGATGC TCGGATCTGG GACGACTTGC TCCGCAATCC TTTGCAGGGA 
             TGTGGAGGGC TGAGATCTGG GACGACTTGC ACCGCAATCC TTTGCGAGGC 
             TTTGGGATGC TCAGATCTGG GACGACTTGC TCCGCAATCC TTTGCAGGGA 
             TTTGGGATGC TCAGATCTGG GACGACTTGC TCCGCAATCC TTTGCAGGGA 
             TTTGGGATGC TCAGATCTGG GACGACTTGC TCCGCAATCC TTTGCATGGA 
             TGTGGAGGGC TGAGATCTGG GACGACTTGC ACTGCAATCC TTTGCGAGGA 
             TTTGGGATGC TCGGATCTGG GACGACTTGC TCCGCAATCC TTTGCAGGGA 
             TTTGGGATGC TCAGATCTGG GATGACTTGC TCCGCAATCC TTTGCAGGGA 
             TTTGGGATGC TCGGATCTGG GACGACTTGC TCCGCAATCC TTTGCAGGGA 
             TTTGGGATGC TCAGATCTGG GACGACTTGC TCCGCAATCC TTTGCAGGGA 
             TGTGGAGGGC TGAGATCTGG GACGACTTGC TCCGCAATCC TTTGCGAGGA 
             TTTGGGATGC TCGGATCTGG GACGACTTGC TCCGCAATCC ATTGCAGGGA 
             TTTGGGATGC TCAGATCTGG GACGACTTGC TCCGCAATCC TTTGCAGGGA 
             TTTGGGATGC TCGGATCTGG GACGACTTGC TCCGCAATCC TTTGCAGGGA 
             TTTGGGATGC TCAGATCTGG GACGACTTGC TCCGCAATCC TTTGCAGGGA 
             TTTGGGATGC TCAGATCTGG GACGACTTGC TCCGCAATCC TTTGCAGGGA 
             TTTGGGATGC TCAGATCTGG GACGACTTGC TCCGCAATCC TTTGCAGGGA 
             TTTGGGATGC TCGGATCTGG GACGACTTGC TCCGCAATCC TTTGCAGGGA 
             TTTGGGATGC TCAGATCTGG GACGACTTGC TCCGCAATCC TTTGCAGGGA 
             TTTGGGATGC TCGGATCTGG GACGACTTGC TCCGCAATCC TTTGCAGGGA 
             TGTGGAGGGC TGAGATCTGG GACGACTTGC ACCGCAATCC TTTGCGA--- 
             TTTGGGATGC TCAGATCTGG GACGACTTGC TCCGCAATCC TTTGCAGGGA 

             GGAGCAGCAG GGAGCAGGGT GCTGGTGACC ACCAGAAACG CAGGGATCGC 
             GGAGCAGCAG GGAGCAGGGT GCTGGTGACC ACCAGAAACT CAGGGATCAC 
             GGAGCAGCAG GGAGCAGGGT GCTGGTGACC ACCAGAAACG AAGGGATCGC 
             GGCGCAGCAG GGTGCAGGGT GCTGGTGACC ACCAGAAACG AAGGGATCAC 
             GGAGCAGCAG GGAGCAGGGT GCTGGTGACC ACCAGAAACG AAGGGATCGC 
             GGAGCAGCAG GCAGCAGGGT GCTGGTGACA ACCAGAAATG CAGGGATCGC 
             GGAGCAGCAG GCAGCAGGGT GCTGGTGACA ACCAGAAACG CAGGGATCGC 
             GGAGCAGCAG GGAGCAGGGT TCTGGTGACC ACCAGAAACG AAGGGATCGC 
             GGAGCAGCAG GCAGCAGGGT GCTGGTGACC ACCAGAAACG CAGGGATCGC 
             GGAGCATCAG GCAGCAGGGT GCTGGTGACC ACCAGAAACG AAGGGATCGC 
             ---------- -----AGGGT GATGGTGACC ACCAGAAACG AAGGGATCAC 
             GGAGCAGCAG GGAGCAGGGT GCTGGTGACC ACCAGAAACG AAGGGATCGC 
             GGAGCAGCAG GGAGCAGGGT GCTGGTGACC ACCAGAAACG CAGGGATCGC 
             GGAGCAGCGG GGAGCAGGGT GCTGGTGACC ACCAGAAACG TAGGGATCGC 
             GGG------- --------GT GCTGGTGACC ACCAGAAACG AAGGGATCAC 
             GGAGCAGCAG GCAGCAGGGT GCTGGTGACC ACCAGAAACG AAGGGATCGC 
             GGAGCAGCAG GCAGCAGGGT GCTGGTGACA ACCAGAAATG CAGGGATCGC 
             GGAGCAGCAG GCAGCAGGGT GCTGGTGACA ACCAGAAACG CAGGGATCGC 
             GGAGCAGCAG GGAGCAGGGT GCTGGTGACC ACCAGAAACG CAGGGATCGC 
             GGCGCAGCAG GGAGCAGGGT GCTGGTGACC ACCAGAAACG AAGGGATCAC 
             GGAGCAGCAG GGAGCAGGGT GCTGGTGACC ACCAGAAACG AAGGGATCGC 
             GGAGCAGCAG GCAGCAGGGT GCTGGTGACA ACCAGAAACG CAGGGATCGC 
             GGAGCAGCAG GGAGCAGGGT GCTGGTGACC ACCAGAAACT CAGGGATCGC 
             GGAGCAGCAG GCAGCAGGGT GCTGGTGACC ACCAGAAACG CAGGGATCGC 
             GGAGCAGCAG GCAGCAGGGT GCTGGTGACC ACCAGAAACA CAGGGATCGC 
             GGAGCAGCAG GGAGCAGGGT GCTGGTGACC ACCAGAAACA CAGGGATCGC 
             GGAGCAGCAG GGAGCCGGGT GCTGATGACC ACCAGAAACG ATGAACTCGC 
             GGAGCAGCAG GCAGCAGGGT GCTGGTGACC ACCAGAAACG CAGGGATCGC 
             GGAGCAGCAG GCAGCAGGGT GCTGGTGACC ACCAGAAACG AAGGGATCGC 
             ---------- --AGCAGGGT GATGGTGACC ACCAGAAACG AAGGGATCAC 
             GGAGCAGCAG GGAGCAGGGT GCTGGTGACC ACCAGAAACG AAGGGATCGC 

             GAGGCAAATG AAGGCGGCCC ACGTCCACGA GATGAAGCAG CTGCCTCCCG 
             GAGGCAAATG AAGGCGGCCC ACGTCCACGA GATGAAGCTG CTGTCTCCGG 
             GAGGGAAATG AAGGCGGCCC ACGTCCACTT GATGAAGCTG CTGCCTCCGG 
             GAAGCAAATG AAGGCGGTCC ACGTCCACAG AGTGAATCTA CTGCCCCCTG 
             GAGGCAAATG AAGGCGGCCC ACGTCCACGA GATGAAGCAG CTGCCTCCAG 
             GAGGCAAATG AAGGCGGCCC ACGTCCACGA GATGAAGCTG CTGCCTCCGG 
             GAGGCAAATG AAGGCGGTCC ACGTCCACGA GATGAAGCTG CTGCCTCCGG 
             GAGGCAAATG AAGGCGGCCC ACGGCCACTT GATGAAGCTG CTGCCTCCAG 
             GAGGCAAATG AAGGCGACCC ACTTCCACGA GATGAAGCTG CTGCCTCCAG 
             GAGGCAAATG AAGGCGGCCC ACGTCCACTT GATGAAGCTG CTGCCTCCGG 
             GAACCAAACG AAGGCGGTCC ACGTCTACAG AGTGAGTCTA CTGCCCCCTG 
             GACG------ ------GCCC ACGTCCACGA GATGAAGCTG CTGCCTCCGG 
             GAGGCAAATG AAGGCGGCCC ACGTCCACGA GATGAAGCTG CTGCCTCCGG 
             GACGCAAATG AAGGCGGCCC TCGTCCACAG GATGAAGCAA CTGCCTCCAG 
             GAACCAAACG AAGGCGGTCC ACGTCTACAG AGTGAGTCTA CTGCCCCCAG 
             G--------- ---ACGGCCC ACGTCCACGA GATGAAGCTT CTGCCTCCGG 
             GAGGCAAATG AAGGCGGCCC ACGTCCACGA GATGAAGCTG CTGCCTCCGG 
             GAGGCAAATG AAGGCGGTCC ACGTCCACGA GATGAAGCTG CTGCCTCCGG 
             GAGGAAAATG AAGGCGGCCC ACGTCCACGA GATGAAGCAG CTGCCTCCAG 
             GAAGCAAATG AAGGCGGTCC ACGTCCACAG AGTGAATCTA CTGCCCCCCG 
             GAGGCAAATG AAGGCGGCCC ACGTCCACGA GATGAAGCAG CTGCCTCCAG 
             GAGGGAAATG AAGGCGGCCC ACGTCCACGA GATGAAGCTG CTGCCTCCGG 
             GAGGCAAATG AAGGCGGCCC ACGTCCACGA GATGAAGCAG CTGCCTCCAG 
             GAGGCAAATG AAGGCGACCC ACTTCCACGA GATGAAGCTG CTGCCTCCAG 
             GAGGCAAATG AAGGCGGGCC TCGTCCACGA GATGAAGCTG CTGCCTCCGG 
             AAGGCAAATG AAGGCGGCCC ACGTCCACGA GATGAAGCTG CTGCCTCCGG 
             GAGGCAAATG AAGGCGGTCC ACGTCCACGA GATGAAGCTG CTGCCTCGAG 
             GAGGCAAATG AAGGCGGCCC ACGTCCACGA GATGAAGCTG CTGCCTCCGG 
             GAGGCAAATG AAGGCGGCCC ACGTCCACTT GATGAAGCTG CTGCCTCCGG 
             GAACCAAACG AAGGCGGTCC ACGTCTACAG AGTGAGTCTA CTGCCCCCTG 
             G--------- ---ACGGCCC ACGTCCACGA GATGAAGCTG CTGCCTCCGG 

             AGGATGGCTG GTCCCTCCTG TGCAAGAAGG CGACGACGAA TGCAGAGCAG 
             AGGATGGCTG GTCGCTCCTG TGCAAGAAGG CGACGATGAA TGCCGAGGAG 
             AGGATGGCTG GTCGCTCCTG TGCAAGAAGG CGACGATGAA TGCAGGGGAG 
             AGGATTGCTG GTCCCTGCTG TGCAGGAAGG CCACGACGAA CGCAGACGAG 
             AGGATGGCTG GTCCCTCCTG TGCAAGAAGG CGACGATGAA TGCAGAGGAG 
             AGGATGGCTG GTCGCTCCTG TGCAAGAAGG TGACGATGAA TGAAGAGGAG 
             AGGATGGTTG GTCCCTCCTG TGCAAGAAGG CGACGATGAA TGCAGAGGAG 
             AGGATGGCTG GTCGCTCATG TGCAAGAAGG CGACGATGAA TGCCGAGGAG 
             AGGATGGCTG GTCGCTCCTG TGCAAGAAGG CGACGATGAA TGCAGAGGAG 
             AGGATGGCTG GTCGCTCCTG TGCAGGAAGG CGACGATGAA TGCAGAGGAA 
             AGGATTGCTG GTCCCTGCTG TGCAGGAAGG CCACGACGAA CGCAGACGAG 
             AGGATGGCTG GTCCCTCCTG TGCAAGAAAG CGACGATGAA TGCAGAGGAG 
             AGGATGGCTG GTCCCTCCTG TGCAAGAAGG CGACGATGAA TGCAGAGGAG 
             AGGATGGCTG GTCCCTCCTG TGCAAGAAGG CGACGATGAA TGCAGAGGAG 
             AGGTTTGCTG GTCCCTGCTG TGCAGGAAGG CCACGACGAA CGCAGACGAG 
             AGGATGGCTG GTCCCTCCTG TGCAAGAAAG CGACGATGAA TGCAGAGGAG 
             AGGATGGCTG GTCGCTCCTG TGCAAGAAGG TGACGATGAA TGAAGAGGAG 
             AGGATGGTTG GTCCCTCCTG TGCAAGAAGG CGACGATGAA TGCAGAGGAG 
             AGGATGGCTG GTCGCTCCTG TGCAAGAAGG TGACGACGAA TGCAGAGGAC 
             AGGATTGCTG GTCCCTGCTG TGCAGGAAGG CCACGACGAA CGCAGACGAG 
             AGGATGGCTG GTCCCTCCTG TGCAAGAAGG CGACGATGAA TGCAGAGGAG 
             AGGATGGCTG GTCGCTCCTG TGCAAGAAGG TGACGATGAA TGCAGAGGAG 
             AGGATGGCTG GTCCCTCCTG TGCAAGAAGG CGACGATGAA TGCAGAGGAG 
             AGGATGGCTG GTCGCTCCTG TGCAAGAAGG CGACGATGAA TGCAGAGGAG 
             AGGATGGCTG GTCGCTCCTG TGCAAGAAGG CGACGATGAA TGCAGAGGAG 
             AGGATGGCTG GTCGCTCCTG TGCAAGAAGG CGACGATGAA TGCAGAGGAG 
             AGGATGGCTG GTCGCTCCTG TGCAAGAAGG CGACGATGAA TGCAGAGGAG 
             AGGATGGCTG GTCCCTCCTG TGCAAGAAGG CGACGATGAA TGCAGAGGAG 
             AGGATGGCTG GTCGCTCCTG TGCAGGAAGG CGACGATGAA TGCAGAGGAA 
             AGGATTGCTG GTCCCTGCTG TGCAGGAAGG CCACGACGAA CGCAGACGAG 
             AGGATGGCTG GTCCCTCCTG TTCAAGAAAG CGACGATGAA TGCAGAGGAG 

             GTAAGGGATG CCCAAGATCT CAAGGACACA GGCATGAAGA TTGTTGAGAA 
             GAAGGGGATG CCCAAGATCT CAAGGACACA GGCATGAAGA TTGTTGAGAA 
             CAAAGGGATG CCCAAGATCT CAAGGACACA GGCATGAAGA TTGTTGAGAA 
             GAAAGGGATG CCCAAAATCT CAAAGACATC GGCTTGAAGA TCGTTGAGAA 
             GAAAGGGATG CCCAAGATCT CAAGGACACA GGCATGGAGA TTGTTGAGAA 
             GAAAGGGATG CCCAAGATCT CAAGGACACA GGCATGAAGA TTGTTGAGAA 
             GAAAGGGATG CCCAAGATCT CAAGGACACA GGCATGAAGA TTGTTGAGAA 
             GAAGGGAATG CCCAAGATCT CAAGGACACA GGCATGAAGA TTGTTGAGAA 
             GAAAGGGATG CCCAAGATCT CAAGGACACA GGCATGAAGA TTGTTGAGAA 
             GAAAGGGATG CCCAAGATCT CAAGGACACA GGCATGAAGA TTGTTGAGAA 
             GAAAGGGATG CCCAAAATCT CAAAGACATC GGCTTGAAGA TCGTTGAGAA 
             GAAAGGGATG CCCAAGATCT CAAGGACACA GGCATGAAGA TTGTTGAGAA 
             GAAAGGGATG CCCAAGATCT CAAGGACACA GGCATGAAGA TTGTTGAGAA 
             GAAAGGGATG CCCAAGATCT CAAGGACACA GGCATGAAGA TTGTTGAGAA 
             GAACGG---G CCCAAGATCT CAAGGACACA GGCATGAAGA TCGTTGAGAA 
             GAAAGGGATG CCCAAGATCT CAAGGACATA GGCATGAAGA TTGTTGAGAA 
             GAAAGGGATG CCCAAGATCT CAAGGACACA GGCATGAAGA TTGTTGAGAA 
             GAAAGGGATG CCCAAGATCT CAAGGACACA GGCATGAAGA TTGTTGAGAA 
             GAAAGGGATG CCCAAGATCT CAAGGACACA GGCATGAAGA TTGTTGAGAA 
             GAAAGGGATG CCCAAAATCT CAAAGACATC GGCTTGAAGA TCGTTGAGAA 
             GAAAGGGATG CCCAAGATCT CAAGGACACA GGCATGGAGA TTGTTGAGAA 
             GAAAGGGATG CCCAAGATCT CAAGGACACA GGCATGAAGA TTGTTGAGAA 
             GAAAGGGATG CCCAATATCT AAAGGACACA GGCATGAAGA TTGTTGAGAA 
             GAAAGGGATG CCCAAGATCT CAAGGACACA GGCATGAAGA TTGTTGAGAA 
             GAAAGGGATG CCCAAGATCT CAAGGACACA GGCATGAAGA TTGTTGAGAA 
             GAAAGGGATG CCCAAGATCT AAAGGACACA GGCATGAAGA TTGTTGAGAA 
             GAAAGGGATG CCCAAGATCT CAAGGACACA GGCATGAAGA TTGTTGAGAA 
             GAAAGGGATG CCCAAGATCT CAAGGACACA GGCATGGAGA TTGTTGAGAA 
             GAAAGGGATG CCCAAGATCT CAAGGACACA GGCATGAAGA TTGTTGAGAA 
             GAAAGGGATG CCCAAAATCT CAAAGACATC GGCTTGAAGA TCGTTGAGAA 
             GAAAGGGATG CCCAAGATCT CAAGGACACA GGCATGAAGA TTGTTGAGAA 

             ATGCGGAGGA CTTCCCCTGG CCATCAAGAC CATCGGAGGG GTC---CTCC 
             ATGCGGAGGA CTTCCCCTAG CCATCAAGAC CATCGGAGGG GTC---CTCT 
             ATGCGGAGGG CTTCCCCTGG CCATCAAGAC CATCGGAGGG GTC---CTCT 
             ATGCCAAGGA CTTCCCCTGG CCATCAAGAC CATCGGAGGG GTC---CTCT 
             ATGCGGAGGG CTTCCCCTGG CCATCAAGAC CATCGGAGGG GTC---CTCT 
             ATGCGGAGGG CTTCCCCTGG CCATCAAGAC CATCGGAGGG GTC---CTCT 
             ATGCGGAGGG CTTCCCCTGG CCATCAAGAC CATCGGAGGG GTC---CTCT 
             ATGCGGAGGG CTTCCCCTGG CCATCAAGAC CATCGGAGGG GTC---CTCT 
             ATGCGGAGGG CTTCCCCTGG CCATCAAGAC CATCGGAGGG GTC---CTCT 
             ATGCGGAGGG CTTCCCCTGG CCATCAAGAC CATCGGAGGG GTC---CTCC 
             ATGCCAAGGA CTTCCCCTGG CCATCAAGAC CATCGGAAGG GTC---CTCT 
             ATGCGGAGGG CTTCCCCTGG CCATCAAGAC CATCGGAGGG GTC---CTCT 
             ATGCGGAGGG CTTCCCCTGG TCATCAAGAC CATCGGAGGG GTC---CTCT 
             ATGCGGAGGG CTTCCCTTGG CCATCAAGAC CATCGGAGGG GTC---CTCC 
             ATGCCAAGGA CTTCCCCTGG CCATCAAGAC CATCGGAGGG GTC---CTCT 
             ATGCGGAGGG CTTCCCCTGG TCATCAAGAC CATCGGAGGG GTGGGTCTCC 
             ATGCGGAGGG CTTCCCCTGG CCATCAAGAC CATCGGAGGG GTC---CTCT 
             ATGCGGAGGG CTTCCCCTGG CCATCAAGAC CATCGGAGGG GTC---CTCT 
             ATGCGGAGGG CTTCCCCTGG CCATCAAGAC CATCGGAGGG GTC---CTCC 
             ATGCCAAGGA CTTCCCCTGG CCATCAAGAC CATCGGAGGG GTC---CTCT 
             ATGCGGAGGG CTTCCCCTGG CCATCAAGAC CATCGGAGGG GTC---CTCT 
             ATGCGGAGGG CTTCCCCTGG CCATCAAGAC CATCGGAGGG GTC---CTCT 
             ATGCGGAGGG CTTCCCCTGG CCATCAAGAC CATCAGAGGG GTC---CTCT 
             ATGCGGAGGG CTTCCCCTGG CCATCAAGAC CATCGGAGGG GTC---CTCT 
             ATGCGGAGGG CTTCCCCTGG CCATCAAGAC CATCGGAGGG GTC---CTCC 
             ATGCGGAGGG CTTCCCCTGG CCATCAAGAC CATCGGAGGG GTC---CTCC 
             ATGCGGAGGG CTTCCCCTGG CCATCAAGAC CATCGGAGGG GTC---CTCT 
             ATGCGGAGGG CTTCCCCTGG CCATCAAGAC CATCGGAGGG GTC---CTCT 
             ATGCGGAGGG CTTCCCCTGG CCATCAAGAC CATCGGAGGG GTC---CTCC 
             ATGCCAAGGA CTTCCCCTGG CCATCAAGAC CATCGGAAGG GTC---CTCT 
             ATGCGGAGGG CTTCCCCTGG CCATCAAGAC CATCGGAGGG GTC---CTCT 

             TCGATAGAGG ACTCAACTAT CGAGGACTCA ACAGAAGTGC GTGGGAGGAA 
             GCACC----- ---------- CGAGGACTCA ACAGAAGTGC GTGGGAGGAA 
             GCACC----- ---------- AGAGGACTCA ACAGAAATGC GTGGGAGGAA 
             GCACG----- ---------- AAAGAACTCA GCAGAACGGC ATGGGAGGAA 
             GCACC----- ---------- AGAGGACTCA ACAGAAGTGC GTGGGAGGAA 
             GCTCC----- ---------- AGAGGACTCA ACAGAAGTGC GTGGGAGGAA 
             GCACC----- ---------- CGAGGACTCA ACAGAAGTGC GTGGGAGGAA 
             GTACT----- ---------- AGAGGACTCA ACAGAAATGC GTGGGAGGAA 
             GCACC----- ---------- AGAGGACTCA ACAGAAATGC GTGGGAGGAA 
             TCGAT----- ---------- AGAGGACTCA ACAGAAGTGC GTGGGAGGAA 
             GCACG----- ---------- AAAGAACTCA GCAGAAGGGC ATGGGAGGAA 
             GCACC----- ---------- AGAGGACTCA ACAGAAATGC GTGGGAGGAA 
             GCACC----- ---------- AAAGAACTCA ACAGAAATGC GTGGGAGGAA 
             GCGAT----- ---------- AGAGGACTCA ACAGAAGTGC GTGGGAGGAA 
             GCACG----- ---------- AAAGAACTCA GCAGAAGGGC ATGGGAGGAA 
             GCGAT----- ---------- AGAGGACTCA ACAGAAATGC GTGGGAGGAA 
             GCTCC----- ---------- AGAGGACTCA ACAGAAGTGC GTGGGAGGAA 
             GCACC----- ---------- CGAGGACTCA ACAGAAGTGC GTGGGAGGAA 
             TCGTT----- ---------- AGAGGACTCA ATAGAAATGC GTGGGAGGAA 
             GCACG----- ---------- AAAGAACTCA GCAGAACGGC ATGGGAGGAA 
             GCACC----- ---------- AGAGGACTCA ACAGAAGTGC GTGGGAGGAA 
             GCTCC----- ---------- AGAGGACTCA ACAGAAGTGC GTGGGAGGAA 
             GCACC----- ---------- AGAGGACTCA ACAGAAGTGC GTGGGAGGAA 
             GCACC----- ---------- AGAGGACTCA ACAGAAATGC GTGGGAGGAA 
             TCGAT----- ---------- AGAGGACTCA ACAGAAGTGC GTGGGAGGAA 
             GCGAC----- ---------- AGAGGACTCA ACAGAAGTGC GTGGGAGGAA 
             GCACC----- ---------- CGAGGACTCA ACAGAAGTGC GTGGGAGGAA 
             GCACC----- ---------- AGAGGACTCA ACAGAAGTGC GTGGGAGGAA 
             TCGAT----- ---------- AGAGGACTCA ACAGAAGTGC GTGGGAGGAA 
             GCACG----- ---------- AAAGAACTCA GCAGAAGGGC ATGGGAGGAA 
             GCACC----- ---------- AGAGGACTCA ACAGAAATGC GTGGGAGGAA 

             GTTCTCCGCA GCGCCGCATG GTCACGGACC GGGCTTCCCG ACGGTGTGCA 
             GTTCTCCGCA GCGCCGCATG GTCACGGACC GGGCTTCCCG AAGGTATGCT 
             GTTCTCCGCA GCGCCGCATG GTCACGGACC GGGCTTCCCG AAGGTGTGCA 
             GTTCTCCGCA GCGTCGCGTG GTCACAAACC GGCCTTCCCG AAGGCGTCCA 
             GTTCTCCGCA GCGCCGCATG GTCACGGACC GGGCTTCCCG AAGGTGTGCA 
             GTTCTCCGCA GCGCCGCATG GTCACGGACG GGGCTTCCCG AAGGTGTGCA 
             GTTCTCCGCA GCGCCGCATG GTCACGGACC GGGCTTCCCG AAGGTGTGCA 
             GTTCTCCGCA GCGCCGCATG GTCACGGACG GGGCTTCCCG AAGGTGTGCA 
             GTTCTCCGCA GCGCCGCATG GTCACGGACC GGGCTTCCCG AAGGTGTGCA 
             GTTCTCCGCA GCGCCGCATG GTCACGGACC GGGCTTCCCG AAGGTGTGCA 
             GTTATCCGCA GCGTCGCGTG GTCACAAACC AGCCTTCCCG AAGGCGTCCA 
             GTTCTCCGCA GCGCCCAATG GTCACGGACC GGGCTTCCCG AAGGTGTGCA 
             GTTCTCCGCA GCGCCACATG GTCACAGACC GGGCTTCCCG AAGGTGTGCA 
             GTTCTCCGCA GCGCCGCATG GTCACGGACC GGGCTTCCCG ACGGTGTGCA 
             GTTCTCCGCA GCGTCGCGTG GTCACAAACC GGCCTACCCG AAGGCGTCCA 
             GTTCTCCGCA GCGCCGCATG GTTACGGACC GGGCTTCCCG AAGGTGGGCA 
             GTTCTCCGCA GCGCCGCATG GTCACGGACG GGGCTTCCCG AAGGTGTGCA 
             GTTCTCCGCA GCGCCGCATG GTCACGGACC GGGCTTCCCG AAGGTGTGCA 
             GTTCTCCGCA GCGCCACATG GTCACCGACC GGGCTTCCCG AAGGTGTGCA 
             GTTCTCCGCA GCGTCGCGTG GTCACAAACC GGCCTTCCCG AAGGCGTCCA 
             GTTCTCCGCA GCGCCGCATG GTCACGGACC GGGCTTCCCG AAGGTGTGCA 
             GTTCTCCGCA GCGCCGCATG GTCACGGACG GGGCTTCCCG AAGGTGTGCA 
             GTTCTCCGCA GCGCCGCATG GTCACGGACC GGGCTTCCGG AAGGTGTGCA 
             GTTCTCCGCA GCGCCGCATG GTCACGGACC GGGCTTCCCG AAGGTGTGCA 
             GTTCTCCGCA GCGCCGCATG GTCACGGACC GGGCTTCCCG AAGGTATGCA 
             GTTCTCCGCA GCTCCGCATG GTCACGGACC GGGCTTCCCG AAGGTGTGCA 
             GTTCTCCGCA GCGCCGCATG GTCACGGACC GGGCTTCCCG AAGGTGTGCA 
             GTTCTCCGCA GCGCCGCATG GTCACGGACC GGGCTTCCCG AAGGTGTGCA 
             GTTCTCCGCA GCGCCGCATG GTCACGGACC GGGCTTCCCG AGGGTGTGCA 
             GTTATCCGCA GCGTCGCGTG GTCACAAACC AGCCTTCCCG AAGGCGTCCA 
             GTTCTCCGCA GCGCCCAATG GTCACGGACC GGGCTTCCCG AAGGTGTGCA 

             TGCAGCACTG TATCTGAGCT ACCAAGACTT GCCGTCCCAT CCCAAGCAAT 
             TGGAGCACTG TATCTGAGCT ACCAAGACTT GCCGTCCCAT CTCAAGCAAT 
             CGGAGCACTG AATCTGAGCT ACCAAGACCT GCCGGCCCAT CTCAAGCAAT 
             CGGAGCTCTG TATCTGAGCT ACGCGGACTT GCCGGCCCAT CTCAAGCAGT 
             CGGAGCACTG TATCTGAGCT ACCAAGACCT GCCGTCCCAT CTCAAGCAAT 
             CCGAGCACTG AATCTGAGCT ACCAAGACTT GCCGTCCCAT CTCAAGCAAT 
             TGGAGCACTG TATCTGAGCT ACCAAGACTT GCCGTCCCAT CTCAAGCAGT 
             TGGAGCACTG TATCTGAGCT ACCAAGACTT GCCGTCCCAT CTCAAGCAAT 
             CGGAGCACTG TACCTGAGCT ACCAAGACTT GCCGTCCCAT CTCAAGCAAT 
             TGGAGCACTG TATCTGAGCT ACCAAGACCT GCCGGCCCAT CTCAAGCAAT 
             CGGAGCTCTG TATCTGAGCT ACGAGGACTT GCCGGCCCAT CTCAAGCAGT 
             CGGAGCACTG TACCTGAGCT ACCAAGACTT GTCGTCCCAT CTCAAGCAAT 
             TGGAGCACTG TATCTGAGCT ACCAAGACTT GCCGTCCCAT CTGAAGCAAT 
             TGAAGCACTG TATCTGAGCT ACCAAGACTT GCCGTCCCAT CTCAAACAAT 
             CGGAGCTCTG TATCTGAGCA CGAGG----- -ACTTGCAGG CCCAAGCAGT 
             CGGAGCACTG TATCTGAGCT ACCAA----- -CCTTCCCAT CTCAAGCGAT 
             CCGAGCACTG AATCTGAGCT ACCAAGACTT GCCGTCCCAT CTCAAGCAAT 
             TGGAGCACTG TATCTGAGCT ACCAAGACTT GCCGTCCCAT CTCAAGCAGT 
             TGGAGCACTG TATCTGAGCT ACCAAGACCT GCCGTCCCAT CTCAAGCAAT 
             CGGAGCTCTG TATCTGAGCT ACGCGGACTT GCCGGCCCAT CTCAAGCAGT 
             CGGAGCACTG TATCTGAGCT ACCAAGACCT GCCGTCCCAT CTCAAGCAAT 
             CCGAGCACTG AATCTGAGCT ACCAAGACTT GCCGTCCCAT CTCAAGCAAT 
             CGGAGCACTG TATCTGAGCT ACCACGACTT GCCGTCCCAT CTCAAACAAT 
             CGGAGCACTG TACCTGAGCT ACCAAGACTT GCCGTCCCAT CTCAAGCAAT 
             TGGAGCACTG TATCTGAGCT ACCAAGACTT GCCGTCCCAT CTCAAGCAAT 
             CGGAGCACTG AATCTGAGCT ACCAAGACCG GCCGTCCCAT CTCAAGCAAT 
             TGGAGCACTG TATCTGAGCT ACCAAGACTT GCCGTCCCAT CTCAAGCAAT 
             TGGAGCACTG TATCTGAGCT ACCAAGACTT GCCGTCCCAT CTCAAGCAAT 
             TGGAGCACTG TATCTGAGCT ACCAAGACCT GCCGGCCCAT CTCAAGCACT 
             CGGAGCTCTG TATCTGAGCT ACGAGGACTT GCCGGCCCAT CTCAAGCAGT 
             CGGAGCACTG TACCTGAGCT ACCAAGACTT GTCGTCCCAT CTCAAGCAAT 

             GCTTTGTCTA CTGTGCCTTG TTCCCCGAAG ACTATTTGTT TGACAGGCCT 
             GCTTTCTCTA CTGTGCCTTG TTCCGCGAAG ACTATGAATT TCACGTGTCT 
             GCTTTCTGTA CTGCGCCTTG TTCCCCGAAG ACTATGTGTT TCGCGGGTCT 
             GCTTTCTCTA CTGCGCCTTA TTCCGTGAAG ACTACGCGTT CGTCAGGGCA 
             GCTTTCTCTA CTGCGCCTTG TTCCAAGAAG ATTTCGAGTT TCACAGGCCT 
             GCTTTCTCTA CTGTGCCTTG TTCAAAGAAG ACTATGTGTT TGGCAGGTCT 
             GCTTTCTCTA CTGTGCA--- ---------- ---------- ---------- 
             GCTTTCTCTA CTGTGCCTTG TTCCCCGAAG ACACTGAGTT TCGCGGGTCA 
             GCTTTCTCTA CTGTGCCTTG TTCAAAGAAG ACTATGTGTT TCGCAGGTCT 
             GATTTCTCTA CTGTGCCTTG TTCCCCGAAG ACTATTTGTT TGACAGGCCT 
             GCTTTCTCTA CTGCGCCTTA TTCCGTGAAG ACTACGCGTT CGTCAGGGCA 
             GCTTTCTCTA CTGTGCCTTG TTA---GAAG ACTGTGTGTT TGACGGTCGT 
             GCTTTCTCTA CTGTGCCTTG TTCCCCGAAG ACTATTTGTT TGCCAGGCAT 
             GCTTTCTCTA CTGTGCCTTG TTGCGCGAAG ACCATGTGTT CCACATGTTA 
             GCTTTCTCTA CTGCGCCTTA TTCCGTGAAG ACTACGCGTT CGTCAGGGCA 
             GCTTTCTCTA CTGTGCCTTA TTGCGCGAAA ACTATGCGTT CCACATGTCG 
             GCTTTCTCTA CTGTGCCTTG TTCAAAGAAG ACTATGTGTT TGGCAGGTCT 
             GCTTTCTCTA CTGTGCA--- ---------- ---------- ---------- 
             GCTTTGTCTA CTGTGCCTTG TTCCCCGAAG ACTATTTGTT TGACAGGCCT 
             GCTTTCTCTA CTGCGCCTTA TTCCGTGAAG ACTACGCGTT CGTCAGGGCA 
             GCTTTCTCTA CTGCGCCTTG TTCCAAGAAG ATTTCGAGTT TCACAGGCCT 
             GCTTTCTCTA CTGTGCCTTG TTCAAAGAAG ACTATGTGTT TGGCAGGTCT 
             GCTTTCTCTA TTGTGCCTTG TTCCGCGAAG ACTACGAGTT TCGCGGGTCT 
             GCTTTCTCTA CTGTGCCTTG TTCAAAGAAG ACTATGTGTT TCGCAGGTCT 
             GCTTTCTCAA CTGTGTCTTG TTCCCCGAAG ACTATGAGTT TCACGAGCCT 
             GCTTCCTCTA CTGCGCCTTG TTCCAAGAAG ATTTTGAGTT TCACGGGCCT 
             GCTTTCTGTA CTGTGCCTTG TTCCCCGAAG ACTATTTGTT TCACGGGCCT 
             GCTTTCTCTA CTGCGCCTTG TTCCCCGAAG ACCATGTGTT TCGTGGGCCT 
             GCTTTCTCTA CTGTGCCTTG TTCCCGGAAG ACTATTTGTT TGACAGGCCT 
             GCTTTCTCTA CTGCGCCTTA TTCCGTGAAG ACTACGCGTT CGTCAGGGCA 
             GCTTTCTCTA CTGTGCCTTG TTC---GAAG ACTGTGTGTT TGACGGTCGT 

             GGAATCGTCA GATTATGGAT AGCCGAGGGG TTTGTCGAAG CACGAGGCGA 
             GCCATCGTCA GATTATGGAT AGCCGAGGGG TTTGTCGAAG CACGAGGAGA 
             GCCATCGTCA GATTATGGAT AGCCGAGGGG TTTGTCGAAG CACGAGGAGA 
             TACATCGTCC AGCTGTGGAT CGCCGAGGGG TTTGTCCACG CGGAAGGCGA 
             CATATCGTCA GATTATGGAT AGCCGAGGGG TTTGTCGAAG CACGAGGAGA 
             GACATCATCA GATTATGGAT AGCCGAGGGG TTTGTCGAAG CACGAAGAGA 
             ---------- ---------- -TCGGAGCGG TTTGTCGAAG TACGAGGAGA 
             GCCATCGTCA AATTATGGAT CGCCGAGGGG TTTGTCGAAG CACGAGGAGA 
             GACATCGTCA GATTATGGAT AGCCGAGGGG TTTGTCGAAG CACGAGGAGA 
             GAAATCGTCA GATTATGGAT AGCCGAGGGG TTTGTCGAGG CACGAGGAGA 
             TGCATCGTCC AGCTGTGGAT AGCCGAGGGG TTTGTCCACG CAGAAGGCGA 
             ACCATCGTCA GATTATGGAT AGCCGAGGGG TTTGTCGAAG CACGAGGAGA 
             GAAACCGTCA GATTATGGAT AGCCGAGGGG TTTGTCGAAG CACGAGGAGA 
             CCCATCGTCA AATTATGGAT AGCCGAGGGG TTTGTTGAAG CACGAGGAGA 
             TGCATCGTCC AGCTGTGGAT AGCCGAGGGG TTTGTCCACG CAGAAGGCGA 
             GACATCGTCA GATTATGGAT AGCCGAGAGG TTTGTCGAAG CACGAGGAGA 
             GACATCATCA GATTATGGAT AGCCGAGGGG TTTGTCGAAG CACGAAGAGA 
             ---------- ---------- -TCGGAGCGG TTTGTCGAAG TACGAGGAGA 
             GGAATCGTCA GATTATGGAT AGCCGAGGGG TTTGTCGAAG CACGAGGAGA 
             TACATCGTCC AGCTGTGGAT CGCCGAGGGG TTTGTCCACG CGGAAGGCGA 
             CATATCGTCA GATTATGGAT AGCCGAGGGG TTTGTCGAAG CACGAGGAGA 
             GACATTATCA GATTATGGAT AGCCGAGGGG TTTGTCGAAG CACGAAGAGA 
             GCCATTGTGA GATTATGGAT AGCCGAGGGG TTTGTCGAAG CACGAGGAGA 
             GACATCGTCA GATTATGGAT AGCCGAGGGG TTTGTCGAAG CACGAGGAGA 
             GAAATTGTCA GATTATGGAT AGCCGAGGGG TTTGTTGAAA CCCGAGGAGA 
             GAAATCGTCA GATTATGGAT AGCCGAAGGG TTTGTCGAAG CACGAGGAGA 
             GAAATCGTCA GATTCTGGAT AGCCGAGCGG TTTGTCGAAG CACGAGGAGA 
             GGCATCGTCA GATTATGGAT AGCCGAGGGG TTTGTCGAAG CACGAGGAGA 
             GAAATCGTCA GATTATGGAT AGCCGAGGGG TTTGTCGAAG CACGAGGAGA 
             TGCATCGTCC AGCTGTGGAT AGCCGAGGGG TTTGTCCACG CAGAAGGCGA 
             ACCATCGTCA GATTATGGAT AGCCGAGGGG TTTGTCGAAG CACGAGGAGA 

             TGTCACGTTG GAGGAAACAG GGGAGCAATA TTACATAGAG CTGCTTCATA 
             TGTCACGTTG GAGGAAACAG GGGAGCAATA TTACATGGAG CTGCTTCATA 
             TGTCTCGTTG GAGGAAGCAG GGGAGCAATA TCATAGAGAG CTGTTTCATA 
             TCTCACGTTG GAGGCGACAG GGGAGGAATA TTTCAGAGAG CTGGTTCGGA 
             TGTCACGTTG GAGGAAACAG GGGAGCAATA TTACAGAGAG CTGCTTCATA 
             TGTCAGCTTG GAGGAAACAG GGGAGCAATA TCATAGAGAG CTGCTTCATA 
             TGTCACGTTG GAGGAAACTG GGGATCAATA TTACAGAGAG CTGCTTCATA 
             TGTCACGTTA GAGGAAACAG GGGATCAATA TTACAGAGAG CTGCTTCATA 
             TGCCAGCTTG GAGGAAACAG GGGAGCAATA TCATAGAGAG CTGTTTCATA 
             TGTCACGTTG GAGGAAACAG GGGAGCAATA TCATAGAGAG CTGCTTCATC 
             TCTCACGTTG GAGGCGACAG GGGAGGAATA TTTCAGAGAG CTGGTTCGGA 
             TGTCACTTTG GTGGAAACAG GGGAGCAATA TCGTAGAGAG CTGCTTCGTA 
             TGTCACGTTG GAGGAAACAG GGGAGCAATA TTACAGTGAG CTGCTTCATA 
             TGTCAGCTTG GAGGAAACAG GGGAGCAATA TTACATAGAG CTGCTTCATA 
             TCTCACGTTG GAGGTGACAG GGGAGGAATA TTTCAGAGAG CTGGTTCGGA 
             TGTCACTTTG GTGGAAACAG GGGAGCAATA TCGTAGAGAG CTGCTTCATA 
             TGTCAGCTTG GAGGAAACAG GGGAGCAATA TCATAGAGAG CTGCTTCATA 
             TGTCACGTTG GAGGAAACTG GGGATCAATA TTACAGAGAG CTGCTTCATA 
             TGTCACGTTG GAGGAAACAG GGGAGCAATA TTACATAGAG CTACTTCATA 
             TCTCACGTTG GAGGCGACAG GGGAGGAATA TTTCAGAGAG CTGGTTCGGA 
             TGTCACGTTG GAGGAAACAG GGGAGCAATA TTACAGAGAG CTGCTTCATA 
             TGTCAGCTTG GAGGAAACAG GGGAGCAATA TCATAGAGAG CTGCTTCATA 
             TGTCACGTTG GAGGAAACAG GGGAGCAATA TTACAGTGAG CTGCTTCATA 
             TGCCAGCTTG GAGGAAACAG GGGAGCAATA TCATAGAGAG CTGTTTCATA 
             TGTCAGCTTG GAGGAAACAG GGGAGCAATA TTACAGAGAG CTGCTTCATA 
             TGTCACGTTG CAGGAAACAG GGGAGCAATA TCATAGAGAG CTGCTTCATA 
             TGTCACGTTG GAGGAC---- ---------- ---------- ---------- 
             TGTCACGTTG GAGGAAACAG GGGAGCAATA TCATAGTGAG CTGCTTCATC 
             TGTCACGTTG GAGGAAACAG GGGAGCAATA TCATAGAGAG CTGCTTCATC 
             TCTCACGTTG GAGGCGACAG GGGAGGAATA TTTCAGAGAG CTGGTTCGGA 
             TGTCACTTTG GTGGAAACAG GGGAGCAATA TCGTAGAGAG CTGCTTCGTA 

             GGAGCCTTCT ACAATCG--- CAACCTTACA GTCAG---GA CTACGATGAG 
             TGAGCCTTCT ACAATCG--- CAATCTTTCA GTCTG---GA CTACAATGAT 
             GGAGCCTTCT ACAATCGGTG CAACTTTACG ATCTG---GA CTATGATGAG 
             GGAGTCTACT ACAACCC--- GACCCCCACC ATTTG---TA CGTGGGCTGG 
             GGAGCCTTCT ACAATCGCTG CAACCTTTCA GTCTG---GA CTACGATGAG 
             GGAGCCTGCT ACAATCG--- CAACGTTACA GTCTAGACGA CTACTATGAG 
             GAAGCCTTCT ACGATCG--- CAACCTTTCA GGGCG---GA CTACAAGAAT 
             GGAACCTTCT ACGATCG--- CAACCTTTCA GGCCG---GA CTACAAGAAT 
             GGAGCCTTCT ACAATCGGTG CAACTTTACG ATCTG---GA CTATGATGAG 
             GGAACCTTCT TCAATCG--- CACCCTTACC GTCTG---GC CTACGATGAG 
             GGAGCCTACT ACAACCC--- GACCCCCACC ATTTG---TA CGTGGGCTGG 
             GGAGCCTTCT ACAATCG--- CAACCTTACG GTCTG---GA CTACGATGAG 
             GGAGCCTTCT ACAATCGCTG CAACCTTCGA GTTTG---GA GTACAATAAT 
             GGAGCCTTCT ACAA---GTG CAATTTTCGC AT------TC GGACGATGAT 
             GGAGCCTACT ACAACCC--- GACCCCCACC ATTTG---TA CGTGGGCTGG 
             GGAGCCTTCT ACAATCG--- GAGTCTTACG GTCTG---GA CTACGATGAG 
             GGAGCCTTTT ACAATCG--- CAACGTTACA GTCTAGACGA CTACTATGAG 
             GAAGCCTTCT ACGATCG--- CAACCTTTCA GGGCG---GA CTACAAGAAT 
             GGAGCCTTCT ACAATCG--- CAACCTTACA GTCAG---GA CTACGATGAG 
             GGAGTCTACT ACAACCC--- GACCCCCACC ATTTG---TA CGTGGGCTGG 
             GGAGCCTTCT ACAATCGCTG CAACCTTTCA GTCTG---GA CTACGATGAG 
             GGAGCCTTTT ACAATCG--- CAACGTTACA GTCTAGACGA CTACTATGAG 
             GGAGCCTTCT ACAATCGCTG CAACCTTTCA GTCCG---GA CTACAAGAAT 
             GGAGCCTTCT ACAATCGGTG CAACTTTACG ATCTG---GA CTATGATGAG 
             GGAGCCTTCT ACAATCG--- CAACCTTACG GTgAG---GA CTACGAGGAG 
             GGAGCCTTCT ACAATCG--- CAACCTTACG GTCTG---GA CTACGATGCG 
             ---------- ---------- ---------- ---------- -TACGATGAG 
             GGAGCCTTCT GCAATCG--- CACCCTTCCC ATCTG---GA CTACGATGAG 
             GTAACCTTCT GCAATCG--- CACCCTTACC GTCTG---GC CTACGATGAG 
             GGAGCCTACT ACAACCC--- GACCCCCACC ATTTG---TA CGTGGGCTGG 
             GGAGCCTTCT ACAATCG--- CAACCTTACG GTCTG---GA CTACGATGAG 

             TATTACACGA TGCATGACCT GCTGCGATCG CTCGGCCATT TCCTATCGAG 
             TATTCAAAGA TGCATGACCT GTTGCGATCG CTCGGCCATT TCCTATCGAG 
             CATTCGAAGA TGCATGATCT GCTGCGATCG CTCGGTCATT TCCTATCCAG 
             AGCTGCACCA TGCATGACCT GCTGCGATCG CTCGGCCATT TCTTGACAAG 
             TATTCCAAGA TGCATGACCT GCTGCGATCG CTCGGCCATT TCCTATCGAG 
             TATTTCAAGA TGCATGATCT GCTGCGATCG CTCGGCCATT TCCTATCGAG 
             TATTCAAAGA TGCATAATCT GCTGCGATCT CTCGGCCATT TTCTATCGAG 
             TATTCAAAGA TGCATGACCT GCTGCGATCA CTCGGCCATT TCCTATCGAG 
             CATTCGAAGA TGCATGATCT GCTGCGATCG CTCGGTCATT TCATATCCAG 
             TATTCAAAGA TGCATGACCT GCTGCGATCG CTCGGCCATT TCCTGTCGAG 
             AGCTGCACCA TGCATGACCT GCTGCGATTG CTCGGCCATT TCTTGACAAG 
             TCTTCGATGA TGCATGACCT GCTGCGATCG CTCGGCCATT TCCTATCGAG 
             TATTCCAAGA TGCATGACTT GCTGCGATCG CTCAGCCATT TCCTATCGAG 
             CATTCCAAGA TGCATGACCT GCTGCGATCT CTCGGCCATC TCCTATCGAG 
             AGCTGCACCA TGCATGACCT GCTGCGATCG CTCGGCCATT TCTTGACAAG 
             TCTTCCATGA TGCATGACCT GCTACGATGG CTCGGCCATT TCCTATCGAG 
             TATTTCAAGA TGCATGATCT GCTGCGATCG CTCGGCCATT TCCTATCGAG 
             TATTCAAAGA TGCATAATCT GCTGCGATCT CTCGGCCATT TTCTATCGAG 
             TATTACACGA TGCATGACCT GCTGCGATCG CTCGGCCATT TCCTATCGAG 
             AGCTGCACCA TGCATGACCT GCTGCGATCG CTCGGCCATT TCTTGACAAG 
             TATTCCAAGA TGCATGACCT GCTGCGATCG CTCGGCCATT TCCTATCGAG 
             TATTTCAAGA TGCATGATCT GCTGCGATCG CTCGGCCATT TCCTATCGAG 
             TATTCAAAGA TGCATGACCT GCTGCGATCG CTCGGCCATT TCCTATCGAG 
             CATTCGAAGA TGCATGATCT GCTGCGATCG CTCGGCCATT TCCTATCCAG 
             TCTTACATGA TGCATGACCT GCTGCGATCG CTCGGCCATT TCCTATCGAG 
             TATTCCAAGA TGCATGACCT GCTGCGATCG CTCGGCCATT TCCTATCGAG 
             TATTCCATGA TGCATGACCT GCTGCGATCG CTCGGCCATT TCCTATCGAG 
             TATTCCAAGA TGCATGATCT GCTGCGATCG CTCGGCCATT TCCTATCGAG 
             TATTCAAAGA TGCATGACCT GCTGCGATCG CTCGGCCATT TCCTGTCGAG 
             AGCTGCACCA TGCATGACCT GCTGCGATTG CTCGGCCATT TCTTGACAAG 
             TCTTCGATGA TGCATGACCT GCTGCGATCG CTCGGCCATT TCCTATCGAG 

             AGAAGAGAGC TTGTTCATTA GTGACGTGCA AAACGAGTGG AGAAGTGGTG 
             AGATGAGAGC TTGTTCATTA GTGACATGCA AAACGAGTGG AGAAGTGGTG 
             AGATGAGAGC TTGTTCATCA GTAACGTGCA AAATGAGTGG AGAAGTGCTG 
             AGACGAGAGC TTGGTGGTCA GAGACGTGCA GAAAGGGTGG GCGAAC---G 
             AGATGAGAGC TTGTTCATTA GTGACGTGCA AAACGAGTGG AGAAGTTTTG 
             ATATGAGATC TTGTTCATTA GCGACGTGCA AAACGAGCGG AGAAGTGGTG 
             AGATGAGAGT TTGTTCATTA GTGACGTGCA AAACGAGGAG AGAAGTGCTG 
             AGATGAGAGT TTGTTCATTA GTGACGTGCA AAACGAGGGG AGAAGTGCTG 
             AGATGAGAGC TTGTTCATCA GTGACGTGCA AAATGAGTGG AGAAGTGCTG 
             AGATGAGAGC TTGTTCATTA GTGACTTGCA AAACGAGTGC AGAAATGGTG 
             AGACTAG--- ---------- ---------- ---------- ---------- 
             AGATGAGAGC TTGTTCATCA GTGACGTACA AAACGAGTGG AGAAGTGCTG 
             AGATGAGAGC TTGTGCATTA GTGACGTGCA AAACGAGTGG AGAAGTGGTG 
             AGATGAGAGC TTGTTCATTA GTGACGTGCA AAACGAGTGG AGAAGTGGTG 
             AGACTAG--- ---------- ---------- ---------- ---------- 
             AGATGAGAGC TTGTTCATTA GTGACGTC-- -------TGG AGAAGTGCTG 
             AGATGAGATC TTGTTCATTA GCGACGTGCA AAACGAGCGG AGAAGTGGTG 
             AGATGAGAGT TTGTTCATTA GTGACGTGCA AAACGAGGAG AGAAGTGCTG 
             AGAAGAGAGC TTGTTCATTA GTGACGTGCA AAACGAGTGG AGAAGTGGTG 
             AGACGAGAGC TTGGTGGTCA GAGACGTGCA GAAAGGGTGG GCGAACGCCG 
             AGATGAGAGC TTGTTCATTA GTGACGTGCA AAACGAGTGG AGAAGTTTTG 
             AGATGAGATC TTGTTCATTA GCGACGTGCA AAACGAGCGG AGAAGTGGTG 
             AGATGAGAGT TTGTTCATTA GTGACGTGCA AAACGAGGGG AGAAGTGCTG 
             AGATGAGAGC TTGTTCATCA GTGACGTGCA AAATGAGTGG AGAAGTGCTG 
             AGATGAGAGC TTGTTTATTA GTGACGTGCA AAACGAGCGG AGAAGTGGTG 
             AGATGAGAGC TTGTTCATTA GTGACGTGCG AAACGAGGGG AGAAGTGCTG 
             GGATGAGAGC TTGTTCATTA GTGACGTGCA AAACGAGTCG AGAAGTGGTG 
             AGATGAGAGC TTGTTCATTA GTGATGTGCA AAATGAGTGG AGAAATGCTG 
             AGATGAGAGC TTGTTCATTA GTGACTTGCA AAACGAGTGC AGAAATGGTG 
             AGACTAG--- ---------- ---------- ---------- ---------- 
             AGATGAGAGC TTGTTCATCA GTGACGTACA AAACGAGTGG AGAAGTGCTG 

             CCGCCCTGAT GAAGCTACGT CGGTTGTCGA TTGGGGCCAC CGTAACCACG 
             CTGCTCCGAT GAAGCTGCGT CGGTTGTCGA TTGTGGCCAC TAAAACCATG 
             CCGTCACGAT GAAACTGCGT CGGTTGTCGA TTGTGGCCAC TGAAACCATG 
             CCGCCCCCAT CAAGCTGCGC CGGCTGTCGA TCGTGGCCCC GGACTCCAAG 
             CCGCCACGAT GAAGCTGCGT CGGTTGTCGA TTGTGGCCAA TGAAACCATG 
             CCATCCCGAT GAAGCTGCGT CGGCTGTCGA TTGTGGCCAC TGAAACCACG 
             TCGTCCAGAT GAAGCTGCGT CAGCTGTCGA TTGTGGCCAA TGAAACCATG 
             CCGTCCCGAT GAAGCTGCGT CGGCTGTCGA TTGTGGCCAA TGAAACCATG 
             CCGTCACGAT GAAACTGCAT CGGTTGTCGA TTGTGGCCAC TGAAACCATG 
             CCGCCCCGAT GAAGCTGCGT CGGTTGTCGA TTGTGGCCAC TGAAATCACG 
             ---------- ---------- ---------- ---------- ---------- 
             CCGCCCCGAT GACCACCAAG CTCTAG---- ---------- ---------- 
             CCGCCCCGAT GAAGCTGCGT CGGTTGTGGA TTGTGGCCAC TGTTACCACG 
             CCGCCCCGAT GAAGCTGCGT CGGTTGTCGA TTGTGGCCAC TGAAACCATA 
             ---------- ---------- ---------- ---------- ---------- 
             CCGCCCCGAT GACCCCCAAA CTCTAG---- ---------- ---------- 
             CCATCCCGAT GAAGCTGCGT CGGCTGTCGA TTGTGGCCAC TGAAACCACG 
             TCGTCCAGAT GAAGCTGCGT CAGCTGTCGA TTGTGGCCAA TGAAACCATG 
             CCGCCCTGAT GAAGCTACGT CGGTTGTCGA TTGGGGCCAC TGTAACCACG 
             CCCCCATC-- -AAGCTGCGC CGGCTGTCGA TCGTGGCCCC GGACTCCAAG 
             CCGCCACGAT GAAGCTGCGT CGGTTGTCGA TTGTGGCCAA TGAAACCATG 
             CCATCCCGAT GAAGCTGCGT CGGCTGTCGA TTGTGGCCAC TGAAACCACG 
             CCGCCCCGAT GAAGCTGCGT CGGCTGTCGA TTGTGTCCAA TGAAACCATG 
             CCGTCACGAT GAAACTGCAT CGGTTGTCGA TTGTGGCCAC TGAAACCATG 
             CCGCCCTGAT GAAGCTACGT CGGTTGTCGA TTGGGGCCAC TGTAACCACG 
             CCGCCCCGAT GAAGCTGCGT CGGTTGTCGA TTGGGGCCAC CGTAACCACG 
             CCGCCCCGAT GAAGCTGCGT CGGTTGTCGA TTATGGCCAC TGATACCATG 
             CCGCCACGAC GAAGCTCCGT CGGTTGTCGA TTTTGCCCAC TGAAACCAAG 
             CCGCCCCGAT GAAGCTGCGT CGGTTGTCGA TTGTGGCCAC TGAAATCACG 
             ---------- ---------- ---------- ---------- ---------- 
             CCGCCCCGAT G--------- ---------- ---------- ---------- 

             GACATCCAGC ATATCGTCAA TTTGACCAAG CGATATGAGT CAGTGAGGAC 
             GACATCCGGG ATATCGTCAG TTGGACCAAG CAAAATGAGT TGGTGAGGAC 
             GACATCCGGG ATATCGTCAG TTGGACCAGG CAAAATGAGT CGGTGAGGAC 
             GAAATCGAAC GTTTCGTAAG CTCGACCAAA AGCCAAGAGT CAACGAGGAC 
             GACATCCGGG ATATCGTCAG TTGGACATTG TTAGTGGAG- ---------- 
             GATATCCAGC GTATCGTCAG TTTGATCGAG CAACATGAGT CCGTGAGGAC 
             GATATCGTCA GTTCGATAAA TCAACATGAG TCAGTGGAGG GAATACGT-- 
             GACATCTGGG ATATCGTCAG TTCGATAAAG CAACATGAGT CGGTGAGGAC 
             GACATCCGGG ATATCGTCAG TTGGACCAGG CAAAATGAGT CGGTGAGGAC 
             AACATCCAGC ATATCGTCAG TTTGACCAAG CAACATGAGT CGGTGAGGAC 
             ---------- ---------- ---------- ---------- ---------- 
             ---------- ---------- ---------- ---------- ---------- 
             GACATCCAGC ATATCGTCAG TTTGACCAAG CAACATGAGT CGGTGAGGAC 
             GACATCCGGC ATCTCGTCAG TTTGACCAAG CGTCATGAAT CGGTGAGGAC 
             ---------- ---------- ---------- ---------- ---------- 
             ---------- ---------- ---------- ---------- ---------- 
             GATATCCAGC GTATCGTCAG TTTGATCGAG CAACATGAGT CCGTGAGGAC 
             GATATC---- -----GTCAG TTCGATAAAT CAACATGAGT CAGTGGAGGG 
             GACATCCAGC ATATCGTCAA TTTGACCAAG CGACATGAGT CAGTGAGGAC 
             GAAATCGAAC GTTTCGTAAG CTCGACCAAA AGCCAAGAGT CAACGAGGAC 
             GACATCCGGG ATATCGTCAG TTGG------ ---------- --------AC 
             GATATCCAGC GTATCGTCAG TTTGATCGAG CAACATGAGT CCGTGAGGAC 
             GACATCTGGG ATATCGTCAG TTCGACGAAG CAACATGAGT CGGTGAGGAC 
             GACATCCGGG ATATCGTCAG TTGGACCAGG CAAAATGAGT CGGTGAGGAC 
             GACATCCAGC ATATCGTCAA TTTGACCAAG CGACATGAGT CACTGAGGAC 
             GACATCCGGC ATATCGTCAG TTTGACCAAG CAACATGAGT CAGTGAGGAC 
             GACATCCAGC ATCTCGTCAG TTTGACCAAG CAACATGAGT CAGTGCGGAC 
             GACATCCAGC ATCTCGTCAG TTTGATCAAG CAACATAAGT CAGTGAGGAC 
             AACATCCAGC ATATCGTCAG TTTGACCAAG CAACATGAGT CGGTGAGGAC 
             ---------- ---------- ---------- ---------- ---------- 
             ---------- ---------- ---------- ---------- ---------- 

             ATTGTTAGTG GAGGGATCAC GCGGCATTGT GGGGGATGTA GATGATTCCT 
             ATTGTTAGTG GAGAGAACGA GGGGCTTTCT GAAGAATATA GATGATTGCT 
             ATTGTTATTG GAGGGAATAC ATGACTCTGT GAAGGATATA GATGATTCCT 
             GCTGTTACTG GAGGGAGCAC GAGCCGACGG GAAGGATATA GACGACTATC 
             ---------- ---GGAATAA GTGGCTCTGT GAAGGATATA GATGATTCCA 
             AATGTTAGCG GAGGGAACAC GTGACTATGT GAAGGATATA AATGATTACA 
             ---------- ---------- --GGCTAAGT GAAGGATATA GATGATTGCT 
             ATTGTTAGTG GAGGGAAAAC GTGGCTACGT GAAGGATATA GATGATTCCT 
             ATTGTTATTG GAGGGAATAC GTGGCTCTGT GAAGGATATA GATGATTCCT 
             ATTGTTGGTG GAGAGAACAA GTGGCCATGT GAAGGATATA GATGATTACT 
             ---------- ---------- ---------- ---------- ---------- 
             ---------- ---------- ---------- ---------- ---------- 
             GTTGGTGGTG GAGAGAACAA GTGGATATGC GGAGGATATT GATGAGTACT 
             ATTGTTGGTG GAGGGAACAC GTAGCAATGT GGAGGATATA GATGATTGCT 
             ---------- ---------- ---------- ---------- ---------- 
             ---------- ---------- ---------- ---------- ---------- 
             AATGTTAGCG GAGGGAACAC GTGACTATGT GAAGGATATA AATGATTACA 
             AATA------ ---------C GTGGCTAAGT GAAGGATATA GATGATTGCT 
             ATTGTTAGTG GAGGGATCAC GCGGCATTGT GGGGGATATA GATGATTCGT 
             GCTGTTACTA GAGGGAGCAC GAGCCGACGG GAAGGATATA GACGACTATC 
             ATTGTTAGTG GAGGGAATAC GTGGCTCTGT GAAGGATATA GATGATTCCA 
             AATGTTAGCG GAGGGAACAC GTGACTATGT GAAGGATATA AATGATTACA 
             ATTGTTAGTG GAGGGAATAC GTAGCTATGT GAAGGATATA GATGATTCCT 
             ATTGTTATTG GAGGGAATAC GTGGCTCTGT GAAGGATATA GATGATTCCT 
             ATTGTTAGTA GATGGAACAC ACGGCATTGT GGGGGATATA GATGATTCCT 
             ATTGTTGGTG CCGAGAACAA GTGGATATGC GGAGGATATT GATGAGTACT 
             ATTGTTAGTG GAGGGAACAA GCGGCTATGT GAAGGAAATA GATGATTACT 
             ATTGTTGGTG CCGAGAACAA ATAGATATGC GAAGGATATT GATGAGTTCT 
             ATTGTTGGTG GAGAGAACAA GTGGCCATGT GAAGGATATA GATGATTACT 
             ---------- ---------- ---------- ---------- ---------- 
             ---------- ---------- ---------- ---------- ---------- 

             TGAAGAACCT CGTGCGACTT CGAGTCCTGC AC-------- ----CTAATG 
             TGAAGAACCT CGTGCGACTT AGAGTCCTTC AT-------- ----CTTATG 
             TGAAGAACCT CGTGCGACTT CGAGTCCTGC AC-------- ----CTTACG 
             TCAGGAACCT CTTGCGACTG AGAGTTCTGT AT-------- ----CTTGAA 
             TGAAGAACTT CCTGCGACTT AGAGTCCTCC AT-------- ----CTTGTG 
             TGAAGAACTT TGTGCGACTT AGAGTCCTGC AT-------- ----CTTATG 
             CGAAGAACCT CGTGCAACTT CGAGTCCTAC AC-------- ----CTTATG 
             CGAAGAACCT CTTGCAACTT CGAGTCCTGC AC-------- ----CTTATG 
             TGAAGAACCT CGTGCGACTT CGAGTCCTGC AC-------- ----CTTACT 
             TGAAGAACTT TGTGCGACTT AGAGTCCTAC AT-------- ----CTTATG 
             ---------- ---------- ---------- ---------- ---------- 
             ---------- ---------- ---------- ---------- ---------- 
             TGAAGAACTT GGTGCGACTT AGAGTCCTGG AT-------- ----CTTTTG 
             TGAAGAACCT CGTGCGACTT AGAGTCCTCC ATCTTAAGGG CAATCTTATG 
             ---------- ---------- ---------- ---------- ---------- 
             ---------- ---------- ---------- ---------- ---------- 
             TGAAGAACTT TGTGCGACTT AGAGTCCTGC AT-------- ----CTTATG 
             CGAAGAACCT CGTGCAACTT CGAGTCCTAC AC-------- ----CTTATG 
             TGAAGAACCT CCTGCGACTT CGAGTCCTGC AC-------- ----CTTATG 
             TCAGGAACCT CTTGCGACTG AGAGTTCTGT AT-------- ----CTTGAA 
             TGAAGAACTT CCTGCGACTT AGAGTCCTCC AT-------- ----CTTGTG 
             TGAAGAACTT TGTGCGACTT AGAGTCCTGC AT-------- ----CTTATG 
             CGAAGAACCT CTTGCAACTT CGAGTCCTGC AC-------- ----CTTATG 
             TGAAGAACCT CGTGCGACTT CGAGTCCTGC AC-------- ----CTTACT 
             TGAAGAATCT CGTGCGACTT CGAGTCCTGC AC-------- ----CTTATG 
             TAAAGAACTT CGTGCGACTT AGAGTCCTCC AT-------- ----CTTATG 
             TGAAGAACCT TGTGGGACTT AGAGTCCTCC AT-------- ----CTTATG 
             TGAAGAACTT CGTGCGACTT AGAGTCCTCT AT-------- ----CTTATA 
             TGAAGAACTT TGTGCGACTT AGAGTCCTGC AT-------- ----CTTATG 
             ---------- ---------- ---------- ---------- ---------- 
             ---------- ---------- ---------- ---------- ---------- 

             CACACAAATA TCGAGAGCAT ATCGCACTAC ATCGGAAATT TGATATACTT 
             TGCACAAATA TCGAGATGAT ACCGTATTAT ATCGAAAATT TGATACATTT 
             TACACAAATA TCGATATTCT ACCGCACTAC ATCGGAAATT TGATACACCT 
             AAGGCAAAGA TCCAGATCCT GCCGCAGCAC ATCGGAAATT TGATTCACCT 
             GCCACAAATA TCGAGATCCT ACCGCACTAT ATTGGAAATT TGATACACTT 
             GACACAAAAA TCGAGATTCT ACCGCACTAT ATTGGAAATT TGATACACTT 
             CACACAAACA TCGAGAGCCT ACCACACAAC ATCGGAAATT TGATACACTT 
             CACGCAAACA TCGAGAGCCT ACCACACTAC ATCGGAAATT TGATACACTA 
             TGCACAAATA TTAATATTCT ACCGCACTAC ATCGGAAATT TGATACACCT 
             CACACAAAAA TCGATATTCT ACCGCACTAC ATTGGAAATT TGATACACTT 
             ---------- ---------- ---------- ---------- ---------- 
             ---------- ---------- ---------- ---------- ---------- 
             GGCACAAACA TTGAGAGCCT ACCGCACTAC ATCGAAAATT TGATACACTT 
             TACACAAAAA TCGATATTCT ACCACACTAT ATCGGAAATT TGATACACCT 
             ---------- ---------- ---------- ---------- ---------- 
             ---------- ---------- ---------- ---------- ---------- 
             GACACAAAAA TCGAGATTCT ACCGCACTAT ATTGGAAATT TGATACACTT 
             CACACAAACA TCGAGAGCCT ACCACACAAC ATCGGAAATT TGATACACTT 
             CACACAAATA TCGAGAGCAT ATCATACTAC ATCGGAAATT TGATACACTT 
             AAGGCAAAGA TCCAGATCCT GCCGCAGCAC ATCGGAAATT TGATTCACCT 
             GCCACAAATA TCGAGATCCT ACCGCACTAT ATTGGAAATT TGATACACTT 
             GACACAAAAA TCGAGATTCT ACCGCACTAT ATTGGAAATT TGATACACTT 
             CACACAAACA TCGAGAGCCT ACCACACTAC ATCGGAAATT TGATACACTT 
             TGCACAAATA TTAATATTCT ACCGCACTAC ATCGGAAATT TGATACACCT 
             CATACAAATA TCGAGAGCAT ATCGCACTAC ATCGGAAATT TGATACATTT 
             TACACAAATA TCAAGATCCT ATCGCATTAC ATCGGAAATT TGATACACTT 
             GGCATAAACA TCGAGAGCCT ACCGAACTAC ATCGGAAATT TGATACACTT 
             GGTACAAATT TCAAGATCCT ACCATACTAC ATCGGAAATT TAATACACTT 
             CACACAAAAA TCGATATTCT ACCGCACTAC ATTGGAAATT TGATACACTT 
             ---------- ---------- ---------- ---------- ---------- 
             ---------- ---------- ---------- ---------- ---------- 

             GAGATACTTG AATGTGTCTC ATAGCTATAT AACGGAGCTT CCAGAAAGCA 
             GAGATACTTG AATATGTCTT ATAGTCGTGT AACGGAGCTT CCAGAAAGCA 
             TAGATACTTG AATGTGTCTC ATAGCCGTGT AATGGAGCTT CCAGAAAGCA 
             GAGGTACTTG AATCTCTCTC ATAGTGATCT AAAGGAGCTC CCGGACAGCA 
             G--------- AATGTGTCTT GGAGCCCTGT AATGGAGCTT CCAGAAAGCA 
             GAGATACTTG AATGTGTCTT ATACCGATAT AACGGAGCTT CCAGAAAGCA 
             GAGATACTTG AATGTGTCTT GGAGCCGTGT AACGGAGCTT CCAGAAAGCG 
             GAGATACTTG AATGTGTCTT GGAGCCATGT AACGGAGCTT CCAGAAAGCA 
             GAGATACTTG AATGTGTCTC ATAGTCGTGT AACGGAGCTT CCAGAAAGCA 
             GAGATACTTG AATGTGTGTT ATAGCCGTGT AACGGAGCTT CCAGAAAGCA 
             ---------- ---------- ---------- ---------- ---------- 
             ---------- ---------- ---------- ---------- ---------- 
             GAGATACTTG AATGTGTCTT ATACCGATGT GACGGAGCTT CCAGAAAGCC 
             GAGATACTTG AATATGTCTT GGAGCCATAT AACGGAGCTT CCAGAGAGCA 
             ---------- ---------- ---------- ---------- ---------- 
             ---------- ---------- ---------- ---------- ---------- 
             GAGATACTTG AATGTGTCTT ATACCGATAT AACGGAGCTT CCAGAAAGCA 
             GAGATACTTG AATGTGTCTT GGAGCCGTGT AACGGAGCTT CCAGAAAGCG 
             GAGATACTTG AATGTGTCTC ATAGCCATAT AACGGAGCTT CCAGAAAGCA 
             GAGGTACTTG AATCTCTCTC ATAGTGATCT AAAGGAGCTC CCGGACAGCA 
             G--------- AATGTGTCTT GGAGCCCTGT AATGGAGCTT CCAGAAAGCA 
             GAGATACTTG AATGTGTCTT ATACCGATAT AACGGAGCTT CCAGAAAGCA 
             GAGATACTTG AAAGTGTCTT GGAGCCGTCT AACGGAGCTT CCAGAAAGCA 
             GAGATACTTG AATGTGTCTC ATAGTCGTGT AACGGAGCTT CCAGAAAGCA 
             GAGATACTTG AATGTGTCTC ATAGCCATAT AACGGAGCTT CCAGAAAGCA 
             GAGATACTTG AATGTGTCTT ATACCGATGT AACGGAGCTT CCAGAAAGCA 
             GAGATACTTG AATGTGTCTC ATAGCCGTAT AACGGAGCTT CCAGAAAGCA 
             GAGATACTTG AATGTGTGTT TTAGCCTTGT AACGGAGCTT CCAGAAAGCA 
             GAGATACTTG AATGTGTGTT ATAGCCGTGT AACGGAGCTT CCAGAAAGCA 
             ---------- ---------- ---------- ---------- ---------- 
             ---------- ---------- ---------- ---------- ---------- 

             TATGCGATCT GACGAATTTA CAGTTTTTGA TCCTCAAAGG ATGTTTCAAG 
             TATGCAATCT GACGAATTTA CAATTTTTGA TCCTCGAAGG ATGTATCCAG 
             TATGCAATCT TACGAATTTA CAGTTTTTGC TCCTCAGAGG ATGTGATCAG 
             TTAGGAATCT GAAAAATTTG CAGTTTTTGC TCCTTTTCGG ATGTCGAGCG 
             TATGCAATAT GATGAATTTA CAGTTTTTGA TCCTCAGAGG ATGTAAGAAG 
             TATGCAATCT GACAAATTTA CAGTTTTTGA TCCTAAGAGG ATGTAGACAG 
             TATGCAATCT GACGAATTTA CAGTTTTTGA TCCTTAAAGG ATGTAGACAG 
             TATGCAATCT GACGAATTTA CAGTTTTTGA TCCTTAAAGG ATGTAGACAG 
             TATGCAATCT TACGAATTTA CAGTTTTTGA TCCTTTTTGG ATGTAAACAG 
             TATGCAATCT GACGAATTTA CAGTTTTTGA TCCTTCTAGG ATGTACCGAG 
             ---------- ---------- ---------- ---------- ---------- 
             ---------- ---------- ---------- ---------- ---------- 
             TATGCAATCT GACGAATTTA CAGTTTTTGA TCCTCAGAGG ATGTAGACAG 
             TATGCAGTCT GACGAATTTA CAATTTTTGA TCCTCACAGG ATGTAGACAA 
             ---------- ---------- ---------- ---------- ---------- 
             ---------- ---------- ---------- ---------- ---------- 
             TATGCAATCT GACAAATTTA CAGTTTTTGA TCCTAAGAGG ATGTAGACAG 
             TATGCAATCT GACGAATTTA CAGTTTTTGA TCCTTAAAGG ATGTAGACAG 
             TATGCAATCT GACGAATTTG CAGTTTTTGA TCCTCAAAGG ATGTTTTAAC 
             TTAGGAATCT GAAAAATTTG CAGTTTTTGC TCCTTTTCGG ATGTCGAGCG 
             TATGCAATAT GATGAATTTA CAGTTTTTGA TCCTCAGAGG ATGTAAGAAG 
             TATGCAATCT GACAAATTTA CAGTTTTTGA TCCTAAGAGG ATGTAGACAG 
             TATGCAATCT AACGAATTTA CAGTTTTTGA TCCTCAGAGG ATGTAGAAAA 
             TATGCAATCT TACGAATTTA CAGTTTTTGA TCCTTTTTGG ATGTAAACAG 
             TATACAATCT GACGAATTTA CAGTTTTTGA TCCTCAAAGG ATGTTTCAAG 
             TATGCAATCT GATGAATTTA CAGTTTTTGA TTCTTTTTGG ATGTAGACAG 
             TATGCAATCT GACGAATTTG CAGTTTTTGA TCCTCGAAGG ATGTTTCCAC 
             TATACAATCT GACGAATTTA CAGTTTTTGA TCCTTAATGG ATGTTTCAAG 
             TATGCAATCT GACGAATTTA CAGTTTTTGA TCCTTCTAGG ATGTACCGAG 
             ---------- ---------- ---------- ---------- ---------- 
             ---------- ---------- ---------- ---------- ---------- 

             TTGAGACAGA TCCCCCAGGG TATAGATAGG CTAGTCAATC AAAGGATACT 
             TTGACACATA TCCCCCAAGG TATCGTTAGG CTAGTCAATC TAAGAACACT 
             TTGAGACATA TCCCCCGGGG TATAGCTAGG CTATTCAATC TAAGGACACT 
             TTGAAGTATA TCCCAAAGGG TATAGTTAAG CTACGCAACC TAAGAACACT 
             TTGACGCATA TCCCCCAGGG CATAGATAGG CTAGTCAATC TAAGATCACT 
             TTGACACAGA TCCCCCAGGG TATGGCTAGA CTATTCAATC TAAGAACACT 
             TTGACACAAA TCCCCCTGGG TGTAGGTAGG CTTGTCAATC TATGGACACT 
             TTGACACAGA TCCCCCTGAG TATAGGTAGG CTTGTCAATC TACGGACACT 
             TTGACACAGA TCCCCCAGGG TATAGATAGG TTAGTCAATC TAAGGACACT 
             TTGACACATA TCCCCCATGG TATAGATAGA CTGGTCAATC TAAGGACACT 
             ---------- ---------- ---------- ---------- ---------- 
             ---------- ---------- ---------- ---------- ---------- 
             TTGACACAGA TCCCCCTGGG TATGGCTAGA TTATTCAATC TAAGGACATT 
             TTGACACATA TCCCCCAGGG CATAGATGGG CTGGTCAATC TAAGGACACT 
             ---------- ---------- ---------- ---------- ---------- 
             ---------- ---------- ---------- ---------- ---------- 
             TTGACACAGA TCCCCCAGGG TATGGCTAGA CTATTCAATC TAAGAACACT 
             TTGACACAAA TCCCCCTGGG TGTAGGTAGG CTTGTCAATC TATGGACACT 
             TTGAGACAGA TCCCCCAGGG TATAGATAGG CTAGTCAATC TAAGGACACT 
             TTGAAGTATA TCCCAAAGGG TATAGTTAAG CTACGCAACC TAAGAACACT 
             TTGACGCATA TCCCCCAGGG CATAGATAGG CTAGTCAATC TAAGATCACT 
             TTGACACAGA TCCCCCAGGG TATGGCTAGA CTATTCAATC TAAGAACACT 
             TTGACACAGA TCCCGCAGGG TATAGATAGA CTATTCAATC TAAGGGCACT 
             TTGACACAGA TCCCCCAGGG TATAGATAGG TTAGTCAATC TAAGGACACT 
             TTGAGACAGA TCCCCCAGGG TATAGATAGG CTAGTCAATC TAAGGACACT 
             TTGACACAGA TCCCTCGAGG TATAGATAGG CTAGTCAATC TAAGGACACT 
             TTGAGACATA TCCCTCAGGG TATAGATAGG CTAGTCAATC TAAGGGCACT 
             TTGAGACATA TCCCCCAGGG TATAGATAAG CTAGTCAATC TAAGGACACT 
             TTGACACATA TCCCCCATGG TATAGATAGA CTGGTCAATC TAAGGACACT 
             ---------- ---------- ---------- ---------- ---------- 
             ---------- ---------- ---------- ---------- ---------- 

             CGATTGTAAA GATACACACT TGGAGAGCTT ACCATGTGGA ATAGGAAGGT 
             CGATTGTGGA TGTACATACC TGGATAGCTT ACCATACGGA TTGGTAAGGT 
             CGATTGTACA TATACACATC TAGAGAGCTT ACCATGTGGA ATAGGAAGGT 
             GAATCTTAGA GATGCGCCGG TGGATAGTTT ACCATCTGGA ATGGGAAGGC 
             AGATTGTAGA TGTACACGGC CAGAGAGCTT ACCATGTGGA ATAGGAAGGT 
             CGATTGTGAA CTTACACGCC TGGAGAGCTT ACCATGTGGA ATAGGAAGGT 
             CGATTGTAGA GGTACACAGC TGGAGAGCTT ACCATATGGA ATAGGAAGGT 
             CGATTGTAGA GGTACACAGC TGGAGAGCTT ACCATATGGA ATAGGAAGGT 
             CGATTGTGGA TATGCACAGC TGGAAAGCTT ACCATGTGGA ATAGGAAGGT 
             CGACTGTGTA GGTCCACGGC TGGAGAGCTT ACCATACGGA ATAAGAAGAT 
             ---------- ---------- ---------- ---------- ---------- 
             ---------- ---------- ---------- ---------- ---------- 
             CGATTGTACA TATACACAGC TGGAGAGCTT ACCATGTGGA ATAGGAAGGT 
             CGATTGTGAA AGTACACGAC TGAAGAGCTT ACCATATGGA ATAGGAAGGT 
             ---------- ---------- ---------- ---------- ---------- 
             ---------- ---------- ---------- ---------- ---------- 
             CGATTGTGAA CTTACACGCC TGGAGAGCTT ACCATGTGGA ATAGGAAGGT 
             CGATTGTAGA GGTACACAGC TGGAGAGCTT ACCATATGGA ATAGGAAGGT 
             CGATTGTAAA GATACACACT TGGAGAGCTT ACCATGTGGA ATAGGAAGGT 
             GAATCTTAGA GATGCGCCGG TGGATAGTTT ACCATCTGGA ATGGGAAGGC 
             AGATTGTAGA TGTACACGGC CAGAGAGCTT ACCATGTGGA ATAGGAAGGT 
             CGATTGTGAA CTTACACGCC TGGAGAGCTT GCCATGTGGA ATAGGAAGGT 
             CGATTGTAGA GGTACACAGT TGGAGAGCTT ACCATATGGA ATAGGAATGT 
             CGATTGTGGA TATACACAGC TGGAAAGCTT ACCATGTGGA ATAGGAAGGT 
             CGACTGTAAA GGTACACACT TGGAGAGCTT ACCATGTGGA ATAGGAAGGT 
             CGATTGTAGA GGTACACGGC TGGAGAGCTT TCCATATGGA ATAAAAAGGT 
             CGATTGTCGC GGTACACAGC TGGAGAGCTT ACCATACGGA ATAGGAAGGT 
             CAATTGTAGG GGTACACAGC TGGAGAGCTT GCCATACGGA ATAGGAAGGT 
             CGACTGTGTA GGTCCACGGC TGGAGAGCTT ACCATACGGA ATAAGAAGAT 
             ---------- ---------- ---------- ---------- ---------- 
             ---------- ---------- ---------- ---------- ---------- 

             TGAAGCACCT CAATGAACTC GTAGGATTCG TGATGGACAC GACT------ 
             TGAAGCACCT CAATGAACTC CGAGGATTCG TGGTAAACAC GGCT------ 
             TGAAGCATCT CAATAAACTC GGAGGATTTG TCGTGAACAC GGGT------ 
             TAGAACACCT CAATGTGCTC AATGGACTTG TGGTGAACAG AGTTGGCGGC 
             TGAAGCACCT CTATGAACTC AGAGGATTCG TGGTGAACAC GGCT------ 
             TGAAGCTCCT CAATGAACTC GCAGGATTCG TGGTGAACAC GGCT------ 
             TGAAGTACCT CAATGACCTA CGAGGATTCG TGGTGAACAC GACT------ 
             TGAAGCACCT CGATGAACTC CGAGGATACG TGGTGAACAC GACT------ 
             TGAAGCTCCT CAATGAACTC GTAGGATTCG TGGTGAACAC GGCT------ 
             TGAAGCACCT CAATGAACTC CGAGGATTCG TGGTGAACAC GGCT------ 
             ---------- ---------- ---------- ---------- ---------- 
             ---------- ---------- ---------- ---------- ---------- 
             TGAAGCACCT CTATGAACTC GGAGGATTCG TGATGAACAT GGCT------ 
             TGAAGCACCT CAATGAACTC CGGGGATTCG TCGTGAACAC GGGT------ 
             ---------- ---------- ---------- ---------- ---------- 
             ---------- ---------- ---------- ---------- ---------- 
             TGAAGCTCCT CAATGAACTC GCAGGATTCT TGGTGAACAC GGCT------ 
             TGAAGTACCT CAATGACCTA CGAGGATTCG TGGTGAACAC GACT------ 
             TGAAGCTCCT CAATGAACTC GTAGGATTCG TGATGAACAC GGCT------ 
             TAGAACACCT CAATGTGCTC AATGGACTTG TGGTGAACAG AGTTGGCGGC 
             TGAAGCACCT CTATGAACTC AGAGGATTCG TGGTGAACAC GGCT------ 
             TGAAGCTCCT CAATGAACTC GCAGGATTCG TGGTGAACAC GGCT------ 
             TGAAGCACCT GAATGAACTC CGAGGATTCG TGGTGAACAC GGCT------ 
             TGAAGCTCCT CAATGAACTC GTAGGATTCG TGGTGAACAC GGCT------ 
             TGAAGCTCCT CAATGAACTC GTAGGATTCG TGATGAACAC GGCT------ 
             TGAAGCACCT CAATGAACTC CAAGGATTCG TCGTGAACAC GGGT------ 
             TGAAGCACCT CAATGAACTC ---------G TGATGAACAT GGCT------ 
             TGAAGCACCT CAATGAACTC CGAGGATTCA TCGTGAACAC GGGT------ 
             TGAAGCACCT CAATGAACTC CGAGGATTCG TGGTGAACAC GGCT------ 
             ---------- ---------- ---------- ---------- ---------- 
             ---------- ---------- ---------- ---------- ---------- 

             ---------A CTGGTTCGTG CCCATTGGAA GAATTAGGCA GCCTCCAGGA 
             ---------A CTGGTACGTG CTCATTGGAA GTGTTAGGCA GCCTACAGGA 
             ------AATG ATGGTATGTG CCCATTGGAA GCATTATGCG GCCTCCAGGA 
             GATACTTCGA ATGATTCGTG CTCCTTGGAG GAAGTAGGCA GCCTCCACAA 
             ---------A CTGGTACGTG CCCATTGGAA GCGTTAGGCG GCCTCCAGGA 
             ---------A CTGGTTCGTG CCCATTGGAA GAATTAGGCA GCCTCCATGA 
             ---------A CTGGTACATG CCCG------ ---------- ---------- 
             ---------A CTGGTACGTG CCCATTGGAA GCGTTAGGCG GCCTCCAGGA 
             ---------A CTGGTTCGTG CCCATTGGAA GAATTAGGCA GCCTCCAGGA 
             ---------A CTGGTACGTG CCCATTGGAA GAATTAGGCA GCCTCCGGGA 
             ---------- ---------- ---------- ---------- ---------- 
             ---------- ---------- ---------- ---------- ---------- 
             ---------A ATGGTACATG CCCATTGGAA GAATTGGGCA GCCTCCAGGA 
             ---------A ATGGTACGTG CCCATTGGAA GTACTAGGCG GCCTCCAGGA 
             ---------- ---------- ---------- ---------- ---------- 
             ---------- ---------- ---------- ---------- ---------- 
             ---------A CTGGTTCGTG CCCATTGGAA GAATTAGGCA GCCTCCATGA 
             ---------A CTGGTACATG CCCG------ ---------- ---------- 
             ---------A CTGGTTCGTG CCCATTGGAA GAATTAGGCA GCCTCCAGGA 
             GATACTTCGA ATGATTCGTG CTCCTTGGAG GAAGTAGGCA GCCTCCACAA 
             ---------A CTGGTACGTG CCCATTGGAA GCGTTAGGCG GCCTCCAGGA 
             ---------A CTGGTTCGTG CCCATTGGAA GAATTAGGCA GCCTCCATGA 
             ---------A CTGGTACATG CCCATTGGAA GCGTTAGGCG GCCTCCAGGA 
             ---------A CTGGTTCGTG CCCATTGGAA GAATTAGGCA GCCTCCAGGA 
             ---------A CTGGTTCGTG CCCATTGGAA GAATTAGGCA GCCTCCAGGA 
             ---------A ATGGTATGTG CCCATTGGAA GTACTAGGCG GCCTCCAGGA 
             ---------A ATGGTACGTG CCCATTGGAA GTACTAGGCG GCCTCCAGGA 
             ---------A ATGGTTCGTG CCCATTGGAA GAATTAGGCA GCCTCCAGGA 
             ---------A CTGGTACGTG CCCATTGGAA GAATTAGGCA GCCTCCGGGA 
             ---------- ---------- ---------- ---------- ---------- 
             ---------- ---------- ---------- ---------- ---------- 

             GCTCAGATAC CTCTCCGTTG ACAGGTTGGG GAGGGCGTGG CTGGAAGCTG 
             GCTCGGATAC CTCTCCATTA ACAGGTTGGA GAGGGCGTGG ATTGAAGCTG 
             ACTCAGATAC CTGTCCGTTG GCAGGTTGGA GAGGGCGTGG CTGGAAGCTG 
             GCTTAGAGAT CTCTCCATTT ACAAGTTGGA GAGGGCGGGG ATCGAAGCAG 
             GCTCAGATAG CTTTCCATTT TCAAGTTGGA GAGGGCGTGC ATGGAAGCTA 
             GCTCAGATAC CTCTCCGTTG ACAGGTTGGA GAAGGCGTGG ATGGAAGCTG 
             ---------- ---------- ---------- ----GCGTGC ATGGAAGCTG 
             GCTCAGATAC CTTTCCATTT TCAAGTTGGA GAGGGCGTGC ATGGAAGCTG 
             GCTCAGATAC CTCTTCATAG ACAGGTTGGA GAGGGCGTGG CTGGAAGCTG 
             GCTCAGATAC CTCTCCATTT ACAAGTTGGA GAGGGCGTGC ATGGAAGCCG 
             ---------- ---------- ---------- ---------- ---------- 
             ---------- ---------- ---------- ---------- ---------- 
             GCTTAGACAC CTCTCCATTT ACAACTTGGA GAGAGCGTGC ATGGAAGCTG 
             GCTCAGACAC CTCTCCATTT GG---TTGGA GAGGACGTGG CTGGAAGCTC 
             ---------- ---------- ---------- ---------- ---------- 
             ---------- ---------- ---------- ---------- ---------- 
             GCTCAGATAC CTCTCCGTTG ACAGGTTGGA GAGGGCGTGG ATGGAAGCTG 
             ---------- ---------- ---------- ----GCGTGC ATGGAAGCTG 
             GCTCAGATAC CTCTCCGTTG ATAGGTTGGA GATGACATAC ATAGAAGCTG 
             GCTTAGAGAT CTCTCCATTT ACAAGTTGGA GAGGGCGGGG ATCGAAGCAG 
             GCTCAGATAG CTTTCCATTT TCAAGTTGGA GAGGGCGTGC ATGGAAGCTA 
             GCTCAGATAC CTCTCCGTTG ACAGGTTGGA GAAGGCGTGG ATGGAAGCTG 
             GCTCAGATAC CTTTCCATTT TCAAGTTGGA GAGGACGTGC ATGGAAGCTG 
             GCTCAGATAC CTCTTCATAG ACAGGTTGGA GAGGGCGTGG CTGGAAGCTG 
             GCTCAGATAC CTCTCCGTTG ATAGGTTGGA GATGACGTAC TTGGAAGCTG 
             GCTCAGATAC CTCTCCGTTG ACAGGTTGGA GATGACGTAC ATGGAAGCTG 
             GCTCAGATAC CTCTCCATTT ACCACTTGGA GAGGGCGTGG ATGGAAGCTG 
             GCTCAGATAC CTCTCCATTT ACAAGTTGGA GAGGGCGTGG ATGGAAGCTG 
             GCTCAGATAC CTCTCCATTT ACAAGTTGGA GAGGGCGTGC ATGGAAGCCG 
             ---------- ---------- ---------- ---------- ---------- 
             ---------- ---------- ---------- ---------- ---------- 

             AACCGGGAAG GAATACGAGC GTATTAAAAG GTAACCATAA ACTGAAGAAT 
             AATCAGGAAG GGGTACAAGT GTATTAAAGG GTAACCAAAA ACTGAAGAAT 
             AACCGGGAAG GGATACGAGC GTATTAAAAG GTAACCATAA ACTGAAGAAT 
             AGCCAGGAAG GACGGCAAGC AGATTGGAAG GTAACCAAAA TCTTGAGTAC 
             AGCCAATAAG GGATACAAGC GGCTTAAAGG GTAACAAAAA ACTGAAGCAC 
             AACCGGGAAG AGATACGAGC CTCTTTAAGG GTAAACAAAA ACTGAAACAT 
             AACCAAGA-- -------AGT GTCTTAAAGG GTAACCAAAA ACTGAAGCAT 
             AACCAAGAAG GAATACAAGC GTCTTAAAGG GTAACCAAAA ACTGAAACAT 
             AACCGGGAAG AGATACGAGC GTCTTTAAGG GTAAACAAAA TCTGAAACAT 
             AACCAAGAAG GGAAACAAGC GGATTAAAGT GTAACCAAAA ACTGAAACAT 
             ---------- ---------- ---------- ---------- ---------- 
             ---------- ---------- ---------- ---------- ---------- 
             AACCGGGAAG AGATACGAGC GTCTTAAAGG GTAAACAAAA ACTGAAGAAT 
             AATCCGGAAG GGATACGAGC GTCTTAAAGG GTAAACAAAA GCTGAAGAAT 
             ---------- ---------- ---------- ---------- ---------- 
             ---------- ---------- ---------- ---------- ---------- 
             AACCGGGAAG AGATACGAGC CTCTTTAAGG GTAAACAAAA ACTGAAACAT 
             AACCAAGA-- -------AGT GTCTTAAAGG GTAACCAAAA ACTGAAGCAT 
             AACCGAGAAG GGATACGAGC GTATTAAAAG GTAACTATAA ACTGAAGAAT 
             AGCCAGGAAG GACGGCAAGC AGATTGGAAG GTAACCAAAA TCTTGAGTAC 
             AGCCAAGAAG GGATACAAGC GGCTTAAAGG GTAACAAAAA ACTGAAGCAC 
             AACCGGGAAG AGATACGAGC CTCTTTAAGG GTAAACAAAA ACTGAAACAT 
             AACCAAGAAG GGATACAAGC GTATTAAAGG GTAACCAAAA ACTGAAACAT 
             AACCGGGAAG AGATACGAGC GTCTTTAAGG GTAAACAAAA TCTGAAACAT 
             AACCGAGAAG GGATACGAGC GTATTAAAAG GTAACCATAA ACTGAAGAAT 
             AACCAAGAAG GGATACAAGC GGCTTAAAGG GTAACCAAAA ACTAAAGAAC 
             AACGGGGAAG AGATACGAGC GTATTAAAGG GTAACCAAAA ACTGAAGCAT 
             AGCCAAGAAG GGATACAAGC GTATTAAACG GCAACAAAAA ACTGAAGCAT 
             AACCAAGAAG GGAAACAAGC GGATTAAAGT GTAACCAAAA ACTGAAACAT 
             ---------- ---------- ---------- ---------- ---------- 
             ---------- ---------- ---------- ---------- ---------- 

             CTACATTTAC ATTGCTTATC CACACTGACA TCCGATTGTC ACACGGAGGA 
             CTATATTTAC ATTGCTCACG CAGATCGAGA TCCGATGGTT ACAGGGAGGA 
             CTACATTTAC ATTGCTCATC CACACTGACA TCCGACGATT ACACGGAGGA 
             TTAGATTTAC ATTGCTCACC CAGACCGACG TCCGATGCTT GCACGGAGGA 
             CTGCGCTTAA AATGCTCAGA CAGTCCGACA TCCGATGGTT ACAGGGAGGA 
             CTACATTTAC ATTGCTCATA T------ACA TCCGATGATC ACACGGAGGA 
             CTACGTTTAA ATTGCTCATC CAGATCGACA TCCGATGGTT ACAGGGAGGA 
             CTACGTTTAA ATTGCTCATC CAGATCGAGA TCCGGTGATT ACACGGAGGA 
             CTACATTTAC ATTGCTCATA TACACCGACA TCCGATGGTC ACACGGAGGA 
             CTACTTTTAC ATTGCTCATC CACACCGACA TCCGATGGTC ACACGGAGGA 
             ---------- ---------- ---------- ---------- ---------- 
             ---------- ---------- ---------- ---------- ---------- 
             CTACATTTAC ATTGCTCATC CACACCGACA TCCGATGGTC ACACTGAGGA 
             CTACATTTAC ATTGCTCATC CACACCGACA TCCGATGGTC ACACTGAGGA 
             ---------- ---------- ---------- ---------- ---------- 
             ---------- ---------- ---------- ---------- ---------- 
             CTACATTTAC ATTGCTCATA T------ACA TCCGATGATC ACACGGAGGA 
             CTACGTTTAA ATTGCTCATC CAGATCGACA TCCGATGGTT ACAGGGAGGA 
             CTACATTTAC ATTGCTTATC CACACTAACA TCCGATTGTC ACACGGAGGA 
             TTAGATTTAC ATTGCTCACC CAGACCGACG TCCGATGCTT GCACGGAGGA 
             CTGCGCTTAA AATGCTCAGA CAGTCCGACA TCCGATGGTT ACAGGGAGGA 
             CTACATTTAC ATTGCTCATA T------ACA TCCGAAGATC ACACGGAGGA 
             CTACGTTTAA ATTGCTCATC CAGATCGAGA TCCGGTGATT ACACGGAGGA 
             CTACATTTAC ATTGCTCATA TACACCGACA TCCGATGGTC ACACGGAGGA 
             CTACATTTAT ATTGCTTATC TACACTGACA TCCGATGGTC ACACGGAGGA 
             CTACTTTTAA GTTGCTCATT C------ACA TCCGATGGTT ACAGGGAGGA 
             CTACGTTTAC ATTGGTTAAC CAGACCGACA TCCGATGGTC ACTGGGAGGA 
             CTGCGCTTAG AATGCTCAGA CAGACCGACA TCCGATGGTT ACATGGAGGA 
             CTACTTTTAC ATTGCTCATC CACACCGACA TCCGATGGTC ACACGGAGGA 
             ---------- ---------- ---------- ---------- ---------- 
             ---------- ---------- ---------- ---------- ---------- 

             AGAGATTGAA AGAATGGAGA AGGTGTTGGA TGTGGCACTT CATCCACCAT 
             AGAGATTGAA AGAATCGAGA AGGTGTTGGA TGTGGCACTT CATCCACCAT 
             ACAGATCGAA AGAATCGCCA AGGTATTGAA TGTGGCACTT CATCCACCAT 
             GGAGACGGAG AGAATCGAGA AGGTGTTCGA CACGGCACTT CGTCCGCCGT 
             AGAGATTGAA AGAATCGAGA AGGCGTTGGA TGTGGTACTT CATCCAACAT 
             AGAGATTGAA AGATTCGAGA AGTTGTTGGA TGTGGCACTT CATCCACCAT 
             AGAGATTGAA AAAATGGAGA AGGTGTTGGA TGTGGCACTT CATCCACCAT 
             ACAGATCGAA AGAATCGCGA AGGTATTGGA TATGGCACTT CATCCACCAT 
             AGAGATTGAA AGAATGGAGA AGGTGTTGGA TGTGGCACTT CATCCACCAT 
             ACAGATCGAA AGAATGGAGA AGGTGTTGGA TGTGGCAATT CATCCACCAT 
             ---------- ---------- ---------- ---------- ---------- 
             ---------- ---------- ---------- ---------- ---------- 
             ACAGAATGAA ATAATCGAGA AGGTGTTGGA TGTGGCACTT CATCCACCAT 
             ACAGAATGGA ATAATCGAGA AGGTGTTGGA TGTGGCACTT CATCCACCAT 
             ---------- ---------- ---------- ---------- ---------- 
             ---------- ---------- ---------- ---------- ---------- 
             AGAGATTGAA AGATTCGAGA AGTTGTTGGA TGTGGCACTT CATCCACCAT 
             AGAGATTGAA AAAATGGAGA AGGTGTTGGA TGTGGCACTT CATCCACCAT 
             AGAGATTGAA AGAATGGAGA AGGTGTTGGA TGTGGCACTT CATCCACCAC 
             GGAGACGGAG AGAATCGAGA AGGTGTTCGA CACGGCACTT CGTCCGCCGT 
             AGAGATTGAA AGAATCGAGA AGGCGTTGGA TGTGGTACTT CATCCACCAT 
             AGAGATTGAA AGATTCGAGA AGTTGTTGGA TGTGGCACTT CATCCACCAT 
             ACAGATCGAA AGAATCGCGA AGGTATTGGA TATGGCACTT CATCCACCAT 
             AGAGATTGAA AGAATGGAGA AGGTGTTGGA TGTGGCACTT CATCCACCAT 
             AGAGATTGAA AGAATGGAGA AGGTGTTGGA TGTGGCACTT CATCCACCAT 
             AGAGATTGAA AGAATGGAGA AGGTGTTGGA TGTGGCACTT CATCCACCAT 
             AGAGATTAAA AGAATCGATA AGGTGTTGGA TGTGACACTT CATCCACCAT 
             AGAGATTGAA AGAATGGAGA AGGTGTTGGA TGTGGCACTT CATCCACCAT 
             ACAGATCGAA AGAATGGAGA AGGTGTTGGA TGTGGCAATT CATCCACCAT 
             ---------- ---------- ---------- ---------- ---------- 
             ---------- ---------- ---------- ---------- ---------- 

             CATCTGTTGT TTCGCTCAGT TTACATGAT- --TTCGGCCT CCGGTACCCC 
             CATCTGTTGT AACGCTCAGG TTAGAGAAGT TCTTCGGCCT CCGGTACCCC 
             CATCTGTTGT TTGGCTCAGG TTACAGAATT TCTTCGGCCG CCGGTACCCC 
             CGTCTGTTCA TACGCTTAGG TTTCAAAATT TCTTTGGCCG CCGGTATCCT 
             CATCTGTTGT TACGCTCAGG TTAGAGAATT TTTTCCTTCT CCGGTACCCA 
             CATCTGTTGT TTCGCTCAGG TTAGATAATT TTTTCCTTCT CCGGTTCCCC 
             CATCTCTTGT AACGCTCAGG TTACAGAATT TGTACCTTCT CCGGTACCCC 
             CATCTGTTGT TACGCTCAGG TTACAGAATT TTTTCCTTCT CCGGTACCCC 
             CATCTGTTGC AACGCTCAGG TTACAGAATT TCTTCGGCCT CCGGTACCCC 
             CATCTGTTGT AACGCTCAGG TTAGAGAATT TTTTCCTTCT CCGGTACCCA 
             ---------- ---------- ---------- ---------- ---------- 
             ---------- ---------- ---------- ---------- ---------- 
             CATCTGTTGT TTCGCTCAGG TTAGAGAATT TCTTCGGCCT CCGGTACCCA 
             CATCTGTTGG TTCGCTCAGT TTACATAATT TCTTCGGCCT CCGGTACCCA 
             ---------- ---------- ---------- ---------- ---------- 
             ---------- ---------- ---------- ---------- ---------- 
             CATCTCTTGT AACGCTCAGG TTAGATAATT TTTTCCTTCT CCGTTTCCCC 
             CATCTCTTGT AACGCTCAGG TTACAGAATT TGTACCTTCT CCGGTACCCC 
             CATCTGTTGT TTCGCTCAGT TTACATGAT- --TTCGGCCT CCGGTACCCC 
             CGTCTGTTCA TACGCTTAGG TTTCAAAATT TCTTTGGCCG CCGGTATCCT 
             CATCTGTTGT TACGCTCAGG TTAGAGAATT TTTTCCTTCT CCGGTACCCA 
             CATCTGTTGT TTCGCTCAGG TTAGATAATT TTTTCCTTCT CCGGTTCCCC 
             CATCTGTTGT TACGCTCAGG TTACAGAATT TCTTCGGCCT CCGGTACCCC 
             CATCTGTTGC AACGCTCAGG TTACAGAATT TCTTCGGCCT CCGGTACCCC 
             CATCTGTTGT TTCGCTCAGT TTACAGAATT TCTTCGGCCT CCGGTACCCA 
             CATCTGTTGT AACGCTCAGG TTAGAGAATT TTTTCCTTCT CCGGTACCCC 
             CATCTGTTAT TTCGCTCAGG TTAGAGAATT TCGTCGGTCT CCGGTACCCC 
             CATCTGTTGT AACGCTCAGG TTAGAGAATT TTTTCCTTCT CCGGTACCCA 
             CATCTGTTGT AACGCTCAGG TTAGAGAATT TTTTCCTTCT CCGGTACCCA 
             ---------- ---------- ---------- ---------- ---------- 
             ---------- ---------- ---------- ---------- ---------- 

             ATCTGGATGG CGTCTGCAAG CATCAGTTCG CTTCTTCCAA ACATAAGACG 
             AGCTGGATGG CGTCTGAAAG CATCAGTTCG CTTCTTCCAA ACATAAGTCG 
             AGCTGGATGG CGTCTGCAAG CATCAGTTCG CTTCTTCCAA ACATAAGCCG 
             CGCTGGTTGG CGCCCACGAG CATCGGTACG CTTCTACCAA ACATACGACA 
             AGCTGGATGG CGTCTGCAAG CATCAGTTCG CTTCTTCCAA ACATAAGCCG 
             AGCTGGATGG CGTCTGCAAG CATCAGTTCG CTTCTTCCAA ACATAAGACG 
             AGCTGGATGG CGTCTGCAAG CATCAGTTCG CTTCTTCCAA ACATAAGCCG 
             AGCTGGATGG CGTCTGCAAG AATCAGTTCG CTTCTTCCAA ACATAAGCCG 
             AGCTGGATGG CGTCTGCAAG CATCAGTTCG CTTCTTCCAA ACATAAGCCA 
             AGCTGGATGG CGTCTGCAAC CATCAGTTCG CTTCTTCCAA ACATAAGACG 
             ---------- ---------- ---------- ---------- ---------- 
             ---------- ---------- ---------- ---------- ---------- 
             AGCTGGATGG CGTCTGCAAG CATCAGTTCG CTTCTTCCAA ACATAAGACG 
             AGCTGGATGG CGTCTGCAAG CATCAGTTCG CTTCTTCCAA ACATAAGACG 
             ---------- ---------- ---------- ---------- ---------- 
             ---------- ---------- ---------- ---------- ---------- 
             AGCTGGATGG CGTCTGCAAG CATCAGTTCG CTTCTTCCAA ACATAAGACG 
             AGCTGGATGG CGTCTGCAAG CATCAGTTCG CTTCTTCCAA ACATAAGCCG 
             ATCTGGATGG CGTCTGCAAG CATCAGTTCG CTTCTTCCAA ACATAAGACG 
             CGCTGGTTGG CGCCCACGAG CATCGGTACG CTTCTACCAA ACATACGACA 
             AGCTGGATGG CGTCTGCAAG CATCAGTTCG CTTCTTCCAA ACATAAGCCG 
             AGCTGGATGG CGTCTGCAAG CATCAGTTCG CTTCTTCCAA ACATAAGACG 
             AGCTGGATGG CGTCTGCAAG AATCAGTTCG CTTCTTCCAA ACATAAGCCG 
             AGCTGGATGG CGTCTGCAAG CATCAGTTCG CTTCTTCCAA ACATAAGCCA 
             AGCTGGATGG CGTCTGCAAG CATCAGTTCG CTTCTTCCAA ACATAAGCCG 
             AGCTGGATGG CGTCTGCAAG CATCAGTTCG CTTCTTCCAA ACATAGGCCG 
             AGCTGGATGG CGTCTACATG CATCAGTTCG CTTCTTCCAA ACATAAGACG 
             AGCTGGATGG CGTCTGCAAC CATCAGTTCG CTTCTTCCAA ACATAAGACG 
             AGCTGGATGG CGTCTGCAAG CATCAGTTCG CTTCTTCCAA ACATAAGACG 
             ---------- ---------- ---------- ---------- ---------- 
             ---------- ---------- ---------- ---------- ---------- 

             CTTGGAACTA ATTTATTGTC TTCATTGGCC ACTGCTTCCA CCGCTAGGGA 
             CTTGGAACTA ATTTACTGCG ATCAGTGGCC ACTGCTTCCA CCGCTAGGGA 
             CTTGGAACTA AATTATTGTG TTCATTGGCC ACTGCTTCCA CCGCTAGGAA 
             CTTGGAGCTT CACAACTGCG ATCGTTGCCC ACGGCTTCCG CCTCTGGGGA 
             CTTGGAACTA ATTAACTGCG ATCGTTGGCC ACTGCTTCCA CCACTAGGGA 
             CTTGGAACTA ATTGACTGCA ATGATTGGCC TCTGCTTCCA CCGCTGGGGA 
             CTTGGAACTA AATTATTGTG TTCATTGGCC ACTGCTTCCA CCGCTAGGAA 
             CTTGGAACTA ATTGACTGCA ATGATTGGCC ATTGCTTCCA CCGCTAGGAA 
             CTTGGAACTA ATTAACTGCG ATCATTGGCC ACTGCTTCCA CCGCTAGGAA 
             CTTGGAACTA ATTGACTGCG ATCATTGGCC ACTGCTTCCA CCGCTAGGGA 
             ---------- ---------- ---------- ---------- ---------- 
             ---------- ---------- ---------- ---------- ---------- 
             CTTGGAACTA ATTGACTGCG ATCATTGGCC ACAGCTTCCA CCACTAGGGA 
             CTTGGAACTA ATTGACTGCG ATCATTGGCC ACAGCTTCCA CCACTAGGGA 
             ---------- ---------- ---------- ---------- ---------- 
             ---------- ---------- ---------- ---------- ---------- 
             CTTGGAACTA ATTGACTGCA ATGATTGGCC TCTGCTTCCA CCGCTGGGGA 
             CTTGGAACTA AATTATTGTG TTCATTGGCC ACTGCTTCCA CCGCTAGGAA 
             CTTGGAACTA ATTTATTGTC TTCATTGGCC ACTGCTTCCA CCGCTAGGGA 
             CTTGGAGCTT CACAACTGCG ATCGTTGCCC ACGGCTTCCG CCTCTGGGGA 
             CTTGGAACTA ATTAACTGCG ATCGTTGGCC ACTGCTTCCA CCACTAGGGA 
             CTTGGAACTA ATTGACTGCA ATGATTGGCC TCTGCTTCCA CCGCTGGGGA 
             CTTGGAACTA ATTGACTGCA ATGATTGGCC ATTGCTTCCA CCGCTAGGAA 
             CTTGGAACTA ATTAACTGCG ATCATTGGCC ACTGCTTCCA CCGCTAGGAA 
             CTTGGAACTA ATTAACTGCG ATCATTGGCC ACTGCTTCCA CCGCTAGGAA 
             CTTGGAACTA ATTAACTGCG ATCATTGGCC ACTGCTTCCA CCGCTAGGAA 
             CTTGGAACTA AATTATTGTC ATCAGTGGCC ACTGCTTCCA CCGCTAGGGA 
             CTTGGAACTA CTTGACTGCG ATCATTGGCC ACTGCTTCCA CCGCTTGGGA 
             CTTGGAACTA ATTGACTGCG ATCATTGGCC ACTGCTTCCA CCGCTAGGGA 
             ---------- ---------- ---------- ---------- ---------- 
             ---------- ---------- ---------- ---------- ---------- 

             AGCTCCCTAG CTTGGAGTTT CTTGAAATCG TAGGTGCAGA TGCAGTGACC 
             AGCTCCCTAG CTTGGAGTTT CTTCACATAG AAGGTGCACT TGCAGTGGCC 
             AGCTCCCCAG TTTGGAGTTT CTTTTCATAC GAGGTGCACG TGCAGTGACC 
             AGCTTCCCGG CTTGGACTTT CTTCTCATCG CAGGTGCACC TGCAGTGGCC 
             AGCTCCCTAG CTTGGAGTTT CTTCACATAC GAGGTGCACT TGCAGTGGCC 
             AGCTCCCTAG CTTGGAGTTT CTTGAAATAC GAGGTGCACA TGCAGTGACC 
             AGCTCCCCAG TTTGGAGTTT CTTGAAATAA AAGGTGCACT TGCGGTGACC 
             AGCTCCCCAG TTTGGAGTTT CTTTTCATAG TAGGTGCACG TGCAGTGACC 
             AGCTCCCCAG TTTGGAGTTT CTTTTCATAG TAGGTGCACG TGCCGTGACC 
             AGCTCCCTAG CTTGGAGTTT CTTCACATAG AAGGTGCACT TGCAGTGGCC 
             ---------- ---------- ---------- ---------- ---------- 
             ---------- ---------- ---------- ---------- ---------- 
             AGCTCCCCAG TTTGGAGTTT CTTAAAATAG GAGGTGCACA TGCAGTGGCC 
             AGCTCCCCAG TTTGGAGTTT CTTAAAATAG GAGGTGCACA TGCAGTGGCC 
             ---------- ---------- ---------- ---------- ---------- 
             ---------- ---------- ---------- ---------- ---------- 
             AGCTCCCTAG CTTGGAGTTT CTTGAAATAG GAGGTGCACA TGCAGTGACC 
             AGCTCCCCAG TTTGGAGTTT CTTGAAATAA AAGGTGCACT TGCGGTGACC 
             AGCTCCCTAG CTTGGAGTTT CTTGATATCG TAGGTGCAGA TGCAGTGACC 
             AGCTTCCCGG CTTGGACTTT CTTCTCATCG CAGGTGCACC TGCAGTGGCC 
             AGCTCCCTAG CTTGGAGTTT CTTCACATAC GAGGTGCACT TGCAGTGGCC 
             AGCTCCCTAG CTTGGAGTTT CTTGAAATAC GAGGTGCACA TGCAGTGACC 
             AGCTCCCCAG TTTGGAGTTT CTTTTCATAG TAGGTGCACG TGCAGTGACC 
             AGCTCCCCAG TTTGGAGTTT CTTTTCATAG TAGGTGCACG TGCCGTGACC 
             AGCTCCCCAG TTTGGAGTTT CTTGAAATAG GAGGTGCACG TGCAGTGACC 
             AGCTTCCCAG TTTGGAGTTT CTTTTCATAC GAGGTGCACG TTCAGTGACC 
             AGCTCCCAAG CTTGGAGTTT CTTCACATAG AAGCTGCATT TTCAGTGGCC 
             AGCTCCCTAG CTTGGAGTTC CTTGACATAG GAGGTGCACT TGCGGTGGCC 
             AGCTCCCTAG CTTGGAGTTT CTTCACATAG AAGGTGCACT TGCAGTGGCC 
             ---------- ---------- ---------- ---------- ---------- 
             ---------- ---------- ---------- ---------- ---------- 

             ACCATCGGAC CGGAATTTTT TGGGTGTGAA ---GCTGCTG CTGCTGGTCA 
             ACCATCGGAC CGGAATTTTT TGGGTGTGAA ---GCTGCTG CTACTGGTCA 
             ACCATCGGAC CGGAATTTTT TGGGTGTGAA GCTGCTGCTA CTGCTGGTCA 
             ACCATCGGGC TTGAATTTTT TGGTTCCGAA ---------G CT-------- 
             GCCATTGGAC CGGAATTTTT TGGGTGTGAA ---GCTGCTG CTACCGGTCA 
             ACCATCGGAC CGGAATTTTT TGGGTGTGAA ---GTTGCTG CTACTGGTCA 
             ACCATCGGAC CGGAATTTTT TGGGTGTGAA GCTGCTGCTG CTTCTGGTCA 
             ACCATCGGGC CGGAATTTTT TGGGTGTGAA ---GCTGCTG CTACTGGTCA 
             ACCATCGGAC CGGAATTTTT TGGGTGTGAA ---GCTGCGG CTACTGGTCG 
             ACCATCGGAC CGGAATTTTT TGGGTGTGAA ---GCTGCGG CTACTGGTCG 
             ---------- ---------- ---------- ---------- ---------- 
             ---------- ---------- ---------- ---------- ---------- 
             ACCATCGGAT CGGAATTTTT TGGGTGCGAA ---GCTGATG CTACTGGTCA 
             ACCATCGGAC CGGAATTTTT TGGGTGCGAA ---GCTGATG CTACTGGTCA 
             ---------- ---------- ---------- ---------- ---------- 
             ---------- ---------- ---------- ---------- ---------- 
             ACCATCGGAC CGGAATTTTT TGGGTGTGAA ---GCTGCTG CTACTGGTCA 
             ACCATCGGAC CGGAATTTTT TGGGTGTGAA GCTGCTGCTG CTTCTGGTCA 
             ACCATCGGAC CGGAATTTTT TGGGTGTGAA ---GCTGCTG CTGCTGGTCA 
             ACCATCGGGC TTGAATTTTT TGGTTCCGAA ---------G CT-------- 
             GCCATTGGAC CGGAATTTTT TGGGTGTGAA ---GCTGCTG CTACCGGTCA 
             ACCATCGGAC CGGAATTTTT TGGGTGTGAA ---ATTGCTG CTACTGGTCA 
             ACCATCGGGC CGGAATTTTT TGGGTGTGAA ---GCTGCTG CTACTGGTCA 
             ACCATCGGAC CGGAATTTTT TGGGTGTGAA ---GCTGCGG CTACTGGTCG 
             ACCATCGGAC CGGAATTTTT TGGGTGTGAA ---GCTGCTG CTACTGGTCA 
             ACCATCGGAC CGGAATTTTT TGGGTGTGAA GCTGCTGCTG CTGCTGGTCA 
             ACCATCGGAC CGGAATTTTT TGGGTGCGAA ---GCTGATG CTACTGGTCA 
             ACCATCGGAC CGGAATTTTT TGGCTGTGAA ---GCTGCTG CTACCGGTCA 
             ACCATCGGAC CGGAATTTTT TGGGTGTGAA ---GCTGCGG CTACTGGTCG 
             ---------- ---------- ---------- ---------- ---------- 
             ---------- ---------- ---------- ---------- ---------- 

             TGAACGGGAA CGGAATTCAA AGCGCCCTTC TTCTTCTTCT TCTTCT---- 
             TGATCAGGCA CAGAATTCAA AGCGCCCTTC TTCTTCTTCT TCTTCTTCTT 
             TGAACGGGAA CGGAATTCAA AGCGCCCTTC TTCTTCTTCT TCTTCTACTT 
             ---------- CAGAAATCAA AGCGTCCTTC G--------- ---------- 
             CGATCGGGAA CGGAATTCAA AGCGCCCTTC TTCTTCTTCT TCTTCTTCTT 
             TGATCGGGAA CGGAATTCAA AGCTCCCTTC TTCTTCTTCT TCTACTTCT- 
             TGAACGGGAA CGGAATTCAA AGCGCCCTTC TTCTTCTTCT TCTTCTTCTT 
             TGAACGGGAA CGGAATTCAA AGCGCCCTTC TTCTTCTTCT TCTTCTTCTT 
             AGATCGGGAA CGGAATTCAA AGCGCCCTTC TTCTTCTTCT ACTTCT---- 
             AGATCGGGAA CGGAATTCAA AGCGCCCTTC TTCTTCTTCT TCTTCTTCTT 
             ---------- ---------- ---------- ---------- ---------- 
             ---------- ---------- ---------- ---------- ---------- 
             TGATCAGGCA CAGAATTCAA AGCGCCCTTC TTCTTCTTCT TCTTCTTCTT 
             TGATCAGGCA CAGAATTCAA AGCGCCCTTC TTCTTCTTCT TCTTCTTCTT 
             ---------- ---------- ---------- ---------- ---------- 
             ---------- ---------- ---------- ---------- ---------- 
             TGATCGGGAA CGGAATTCAA AGCTCCCTTC TTCTTCTTCT TCTTCTTCTT 
             TGAACGGGAA CGGAATTCAA AGCGCCCTTC TTCTTCTTCT TCTTCTTCTT 
             TGAACGGGAA CGGAATTCAA AGCGCCCTTC TTCTTCTTCT ACTTCT---- 
             ---------- CAGAAATCAA AGCGTCCTTC G--------- ---------- 
             CGATCGGGAA CGGAATTCAA AGCGCCCTTC TTCTTCTTCT TCTTCTTCTT 
             TGATCGGGAA CGGAATTCAA AGCTCCCTTC TTCTTCTTCT TCTACTTCT- 
             TGAACGGGAA CGGAATTCAA AGCGCCCTTC TTCTTCTTCT TCT------- 
             AGATCGGGAA CGGAATTCAA AGCGCCCTTC TTCTTCTTCT ACTTCT---- 
             TGAACGGGAA CGGAATTCAA AGCGCCCTTC TTCTTCTTCT TCT------- 
             TGAACGGGAA CGGAATTCAA AGCGCCCTTC TTCTTCTTCT TCTTCTTCTT 
             TGATCAGGCA CAGAGTTCAA AGCGCCCTTC TTCTTCT--- ---------- 
             TGATCGGGAA CGGAATTTAA AGCGCCCTTC TTCTTCTACT TCT------- 
             AGATCGGGAA CGGAATTCAA AGCGCCCTTC TTCTTCTTCT TCTTCTTCTT 
             ---------- ---------- ---------- ---------- ---------- 
             ---------- ---------- ---------- ---------- ---------- 

             ---------- ---------- ---------- --------CC TCCTCCGTTG 
             CTTCTTCTTC TTCTTCTTCT TCTACT---- -----CCTCC TCTTATGTTG 
             CT-------- ---------- ---------- --------CC TCCTTCGTCG 
             ---------- ---------- ---------- ---------- -CCGGTGTTG 
             ATTCT----- ---------- ---------- -----CCTCC TCCATAGTTG 
             ---------- ---------- ---------- --------CC TCCTTGGTTG 
             CTTCTTCTTC TTCTTCTTCC ---------- --------CC TCCTTCGTTG 
             CTTCTTCTTC TTCTACTTCT ---------- --------CC TCCTTCGTTG 
             ---------- ---------- ---------- --------CC TCCTTCGTTG 
             CTTCTTCTTC T--------- ---------- --------CC TCCTTTGTTG 
             ---------- ---------- ---------- ---------- ---------- 
             ---------- ---------- ---------- ---------- ---------- 
             CT-------- ---------- ---------- --CCTCCTCC TCCTTTGTTG 
             CTTCTTCTTC A--------- ---------- -----CCTTC TCCTCCGTTG 
             ---------- ---------- ---------- ---------- ---------- 
             ---------- ---------- ---------- ---------- ---------- 
             CTACTTCT-- ---------- ---------- --------CC TCCTTGGTTG 
             CTTCTTCTTC TTCTTCTTCC ---------- --------CC TCCTTCGTTG 
             ---------- ---------- ---------- --------CC TCCTTCGTTG 
             ---------- ---------- ---------- ---------- -CCGGTGTTG 
             ATTCT----- ---------- ---------- -----CCTCC TCCATAGTTG 
             ---------- ---------- ---------- --------CC TCCTTGGTTG 
             ---------- ---------- ---------- -----CCTTC TCCTCCGTTG 
             ---------- ---------- ---------- --------CC TCCTTCGTTG 
             ---------- ---------- ---------- --------CC TCCTTTGTTG 
             CTTCTTCTAC TTCTTCTTCT TCTTCTTCT- --------CC TCCTCCGTTG 
             ---------- ---------- ---------C CTCCTCTTCC TCTTATGTTG 
             ---------- ---------- ---------- --------CC TCCTTCGTTG 
             CTTCTTCTTC TTCT------ ---------- --------CC TCCTTTGTTG 
             ---------- ---------- ---------- ---------- ---------- 
             ---------- ---------- ---------- ---------- ---------- 

             TTTCCGAAAC TAAGGCAGCT GGAACTCTGG AATATGACTA ACATGGAAGT 
             TTTCCGAGAC TAAGGCAGCT GCGACTCGCG GATATGATTA ACATGCAAGT 
             TTTCCGAAAC TAAGGCAGCT GGAACTCTTG GAAATGACTA ACATGGAAGT 
             TTTCCGAAAC TAACGCGGCT GTATCTGAAA CGGATGCCGA ACTTGGAGCG 
             TTTCCGAGAC TAAGGCAGCT GCAACTCTGG GATTTGACAA ACATGCAACT 
             TTTCCGAAAC TAAGGCAGCT GGAACTCTGG AATTTGACTA ACATGGAAGT 
             TTTCCGAAAC TAAGGCAGCT GCAACTCTGG AATATGACTA ACTTGGAAGT 
             TTTCCGAAAC TAAGGCAGCT GGAACTCTGG AATATGACTA ACATGGAAGT 
             TTTCCGAAAC TAAGGCAGCT GCAACTCTGG AATATGACTA ACATGGAAGT 
             TTTCCGAGAC TAAGGCATCT GCAACTCAGG GATATGATTA ACATGCAAGT 
             ---------- ---------- ---------- ---------- ---------- 
             ---------- ---------- ---------- ---------- ---------- 
             TTTCCGAAAC TAAGGCAGCT GGAACTCAGG AATATGACTA ACATGCAAGT 
             TTTCCGAGTC TAAGGCAGCT GCAACTCTGG AATATGTCTA ACTTGGAAGT 
             ---------- ---------- ---------- ---------- ---------- 
             ---------- ---------- ---------- ---------- ---------- 
             TTTCCGAAAC TAAGGCAGCT GGAACTCTGG AATATGACTA ACATGGAAGT 
             TTTCCGAAAC TAAGGCAGCT GCAACTCTGG AATATGACTA ACTTGGAAGT 
             TTTCCGAAAC TAAGGCAGCT GCAACTCTCG AATATGACAA ACATGGAAGT 
             TTTCCGAAAC TAACGCGGCT GTATCTGAAA CGGATGCCGA ACTTGGAGCG 
             TTTCCGAGAC TAAGGCAGCT GCAACTCTGG GATTTGACAA ACATGCAACT 
             TTTCCGAAAC TAAGGCAGCT GGAACTCTGG AATTTGACTA ACATGGAAGT 
             TTTCCGAGTC TAAGGCAGCT GCAACTCTGG AATATGACTA ACTTGGAAGT 
             TTTCCGAAAC TAAGGCAGCT GCAACTCTGG AATATGACTA ACATGGAAGT 
             TTTCCGAAAC TAAGGCAGCT GCAACTCTGG GATATGACTA ACATGGAAGT 
             TTTCCGAAAC TAAGGCAGCT GGAACTCTGG AATATGACTA ACATGGAAGT 
             TTTACGAGAC TAAGACAGCT GCGACTTGCG GATATGATTA ACATGCAAGT 
             TTTCCGAAAC TAAGGCAGCT GGAACTCTGG AATATGACTA ACATGGAAGT 
             TTTCCGAGAC TAAGGCATCT GCAACTCAGG GATATGATTA ACATGCAAGT 
             ---------- ---------- ---------- ---------- ---------- 
             ---------- ---------- ---------- ---------- ---------- 

             GTGGGATTGG GTAGCG---- --GAAGGTTT TGCTATGCGT CGCCTCGACA 
             GTGGGATTGG GTAGCG---- --GAAGGTTT TGCTATGGGT CGCCTCGACA 
             GTGGGATTGG GTAGCG---- --GAAGGTTT TGCTATGCGT CGCCTCGACA 
             TTGGCGTTGG GTGGCAGAGG ATGAAGGGGT GGCCATGCCT CGCTTGAACA 
             GTGGGATTGG GTAGCG---- --GAAGGTTT TGCTATGCGT CGCCTCGACA 
             GTGGGATTGG GTAGCG---- --GAAGGTTT TGCTATGCGT CGCCTCGACA 
             GTGGGATTGG GTAGCG---- --GAAGGTTC TGCTGCGCAT CGCCTCAAAA 
             GTGGGATTGG GTAGCG---- --GAAGGTTT TGCTATGCGT CGCCTCGACA 
             GTGGGATTGG GTAGCG---- --GAAGGTTT TGCTATGCGT CGCCTCGACA 
             GTGGGATTGG GTAGCG---- --GAAGGCTT TGCCATGCGT CGCCTCGACA 
             ---------- ---------- ---------- ---------- ---------- 
             ---------- ---------- ---------- ---------- ---------- 
             GTGGGATTGG GTAGCG---- --GAAGGTTT TGCTATGGGT CGCCTCAACA 
             GTGGGATTGG GTAGCG---- --GAAGGTTT TGCTATGCGT CGCCTCGACA 
             ---------- ---------- ---------- ---------- ---------- 
             ---------- ---------- ---------- ---------- ---------- 
             GTGGGATTGG ATAGCG---- --GAAGGTTT TGCTATGCGT CGCCTCGACA 
             GTGGGATTGG GTAGCG---- --GAAGGTTC TGCTGCGCAT CGCCTCAAAA 
             GTGGGATTGG GTAGCG---- --GAAGGTTT TGCTATGCGT CGCCTCGACA 
             TTGGCGTTGG GTGGCAGAGC ATGAAGGGGT GGCCATGCCT CGCTTGAACA 
             GTGGGATTGG GTAGCG---- --GAAGGTTT TGCTATGCGT CGCCTCGACA 
             GTGGGATTGG GTAGCG---- --GAAGGTTT TGCTATGCGT CGCCTCGACA 
             GTGGGATTGG GTAGCG---- --GAAGGTTT TGCTATGCGT CGCCTCGACA 
             GTGGGATTGG GTAGCG---- --GAAGGTTT TGCTATGCGT CGCCTCGACA 
             GTGGGATTGG GTAGCG---- --GAGGGTTT TGCTATGCGT CGCCTCGCCG 
             GTGGGATTGG GTAGCG---- --GAAGGTTT TGCTATGCGT CGCCTCGACA 
             GTGGCATTGG GTAGCG---- --GAAGGTTT TGCTATGGGT TGCCTCAACA 
             GTGGGATTGG GTAGCG---- --GAAGGTTT TGCTATGCGT CGCCTCGACA 
             GTGGGATTGG GTAGCG---- --GAAGGCTT TGCCATGCGT CGCCTCGACA 
             ---------- ---------- ---------- ---------- ---------- 
             ---------- ---------- ---------- ---------- ---------- 

             AATTGGTCCT CGACAATTGC CCCAAGTTGA AGTCTCTACC GGAAGGCCTG 
             AATTGGTCCT CAAAAATTGC CCCAAGTTGA AGTCTCTACC GGAAGGCCTG 
             AATTGGTCCT CGGAAATTGC CCCAAGTTGA AGTCTCTACC GGAAGGCCTG 
             AATTGGTCCT CGCCGATAGC CCCAAGTTGG AGTCTCTACC AGAGGGCCTG 
             AATTGGTCCT CCATAATTGC CCCAAGTTGA TGTCTCTACC GGAAGGCCTG 
             AATTGGTCCT CGTAAATTGC CCCAAGTTGA AGTCTCTACC GGAAGGCCTG 
             AATTGGTCCT CGCAAATTGC CCCAAGTTAA AGTCTCTACC GGAAGGCCTG 
             AATTGGTCCT CAACGATTGC CCCAAGTTGA AGTCTCTACC GGAAGGCCTG 
             AATTGGTCCT CATACGTTGC CCCAAATTGA AGTCTCTACC GGAAGGCCTG 
             AATTGGTCCT CGTAAATTGC CCCAAATTGA AGTCTCTACC GGAAGGCCTG 
             ---------- ---------- ---------- ---------- ---------- 
             ---------- ---------- ---------- ---------- ---------- 
             AATTGGTCCT CAAAAATTGC CCCAAGTTGA AGTCTCTACC GGAAGGCCTG 
             AATTGGTCCT CTATAATTGC CCCAAGTTGA AGTCTCTACC GGAAGGCCTG 
             ---------- ---------- ---------- ---------- ---------- 
             ---------- ---------- ---------- ---------- ---------- 
             AATTGGTCCT CGTAAATTGC CCAAAGTTGA AGTCTCTACC GGAAGGCCTG 
             AATTGGTCCT CGCAAATTGC CCCAAGTTAA AGTCTCTACC GGAAGGCCTG 
             AATTGGTCCT CGACAATTGC CCCAAGTTGA AGTCTCTACC GGAAGGCCTG 
             AATTGGTCCT CGCCGATAGC CCCAAGTTGG AGTCTCTACC AGAGGGCCTG 
             AATTGGTCCT CCATAATTGC CCCAAGTTGA TGTCTCTACC GGAAGGCCTG 
             AATTGGTCCT CGTAAATTGC CCCAAGTTGA AGTCTCTACC GGAAGGCCTG 
             AATTGGTCCT CGCAAATTGC CCCAAGTTGA AGTATCTACC GGAAGGCCTG 
             AATTGGTCCT CATACGTTGC CCCAAATTGA AGTCTCTACC GGAAGGCCTG 
             AATTGGTCCT CCATAATTGT CCCAAGTTGA AGTCTCTACC GGAAGGCCTG 
             AATTGGTCCT CGTAAATTGC CCCAAGTTGA AGTCTCTACC GGAAGGCCTG 
             AATTGGTCCT CGAAAATTGC CCCATGTTGA AGTCTCTACC GGAAGGCCTG 
             AATTGGTCCT CGGAAATTGC CCCAAGTTGA AGTCTCTACC GGAAGGCCTG 
             AATTGGTCCT CGTAAATTGC CCCAAATTGA AGTCTCTACC GGAAGGCCTG 
             ---------- ---------- ---------- ---------- ---------- 
             ---------- ---------- ---------- ---------- ---------- 

             ATCCGACAGG CAACCTGCTT AACCACATTG GTTCTGACCG ATGCGTGTGC 
             ATCCGACAGG CAACATGCTT AACCACATTG GATCTGACCG ATGTGTGTGC 
             ATCCGACAGG CAACCTGCTT GACCACATTG TTTCTGGCCG ATGTGTGTGC 
             AGTCGTCATG CCACCTGCCT GACCACATTG CACTTGAAGA ACGTCGGCGC 
             ATCCGACAGG CAACCTGCTT AACCACATTG GATCTGACCG ATGTGTGTGC 
             ATCCGACAGG CAACCTGCTT AACCACATTG GATCTGACCG ATATGCGTGC 
             ATCCGGCAGG CAACCTGCTT AGCCACATTG GATCTGGCCA ATGTGTGTGC 
             ATCCGACAGG CAACCTGCTT AACCACATTG GATCTGACCG ATGTGTGTGC 
             ATCCGACAGG CAACCTGCTT AACCACATTG TATCTGATCG ATGTGTGTGC 
             ATCCGACAGG CAACCTGCTT AACCACATTG GATCTGACCA ATGTTCGTGC 
             ---------- ---------- ---------- ---------- ---------- 
             ---------- ---------- ---------- ---------- ---------- 
             ATCCGACAGG CAACCTGCTT AACCACATTG TATCTGACCG ATGTGTGCGC 
             ATCCGACAGG CAACCTGCTT AACCACATTG GATATGAACA ATGTGTGTGC 
             ---------- ---------- ---------- ---------- ---------- 
             ---------- ---------- ---------- ---------- ---------- 
             ATCCGACAGG CAACCTGCTT AACCACATTG GATCTGACCG ATGTGTGTGC 
             ATCCGGCAGG CAACCTGCTT AGCCACATTG GATCTGGCCA ATGTGTGTGC 
             ATCCGACAGG CAACCTGCTT AACCACATTG GATCTGTCCG ATGTGTGTGC 
             AGTCGTCATG CCACCTGCCT GACCACATTG CACTTGAAGA ACGTCGGCGC 
             ATCCGACAGG CAACCTGCTT AACCACATTG GATCTGACCG ATGTGTGTGC 
             ATCCGACAGG CAACCTGCTT AACCACATTG GATCTGACCG ATATGCGTGC 
             ATCCGACAGG CAACCTGCTT AACCACATTG GATATAGCCA ATGTGTGTGC 
             ATCCGACAGG CAACCTGCTT AACCACATTG TATCTGATCG ATGTGTGTGC 
             ATCCGACAGG CAACCTGCTT AACCACATTG GATCTGAGGA ATGTGTGTGC 
             ATCCGACAGG CAACCTGCTT AACCACATTG TATCTGACCA ATGTTTGTGC 
             ATCCAACAGG CAACCTGCTT AACCACATTG CATCTGAAGG ATGTGCGTGC 
             ATCCGACAGG CAACCTGCTT AACCACATTG GATCTGACCG ATGTGTGTGC 
             ATCCGACAGG CAACCTGCTT AACCACATTG GATCTGACCA ATGTTCGTGC 
             ---------- ---------- ---------- ---------- ---------- 
             ---------- ---------- ---------- ---------- ---------- 

             TTTCAAGTCC ATCAGAGGTT TCCCTTCTGT GAAAGAACTG AGTATAAGTG 
             TCTCAAGTCC ATCAGAGGTT TCCCTTCCGT AAAAGAACTG AGTATAAGTG 
             TCTCAAGTCC ATCAGAGGTT TCCCTTGTGT AAAAGAAATG AGTATAATTG 
             TCTCAAGAGT ATCAGGGGTT TCCCTTCGGT CAGGAACTTG AGGGTATGTG 
             TCTCAAGTCC ATCAGAGGTT TCCCTTCCGT AAAAGAACCG AGTATAAGTG 
             TCTCAAGTCC ATCGGAGGTT TCCCTTCTGT AAAAGAACTG AGTATAATTG 
             TCTCAAGTCC ATCAGAGGTT TCCCTTCTGT GAAACAACTG AGTATAAGTG 
             TCTCAAGTCC ATCAGAGGTT TCCCTTCTGT GAAAGAACTG ATTATAAGTG 
             TCTCAAGTCC ATCAGAGGTT TCCCTTCTGT AAAAGAATTG AGTATATGTG 
             TCTCAAGTCC ATCAGAGGTT TCCCTTCTCT AAAAGAACTG AGTATAATTG 
             ---------- ---------- ---------- ---------- ---------- 
             ---------- ---------- ---------- ---------- ---------- 
             TCTCAAGTCC ATCAAAGGTT TCCCTTCTGT GAAAGAACTG AAATTAAGTG 
             TCTCAAGTCC ATCAGAGGTT TCCCTTCTCT AAAAGAACTG AGTATAATTG 
             ---------- ---------- ---------- ---------- ---------- 
             ---------- ---------- ---------- ---------- ---------- 
             TCTCAAGTCC ATCGGAGGTT TCCCTTCTGT AAAAGAACTG AGTATAATTG 
             TCTCAAGTCC ATCAGAGGTT TCCCTTCTGT GAAACAACTG AGTATAAGTG 
             TCTCAAGTCC ATCAGAGGTT TCCCTTCTGT AAAAGAATTA AGTACAAGTG 
             TCTCAAGAGT ATCAGGGGTT TCCCTTCGGT CAGGAACTTG AGGGTATGTG 
             TCTCAAGTCC ATCAGAGGTT TCCCTTCCGT AAAAGAACCG AGTATAAGTG 
             TCTCAAGTCC ATCGGAGGTT TCCCTTCTGT AAAAGAACTG AGTATAATTG 
             TCTCAAGTCC ATCAGAGGTT TCCCTTCTGT GAAACAACTG AGTATAAGTG 
             TCTCAAGTCC ATCAGAGGTT TCCCTTCTGT AAAAGAATTG AGTATATGTG 
             TCTCAAGTCC ATCAGAGGTT TCCCTTCTGT CAAACAACTG AGAATAAGTG 
             TCTCAAGTCC ATCAGAGGTT TCCCTTCTGT GAAACAACTG AGGATAAGTG 
             TCTCAAGTCC ATCAGTGGTT TCCCTTCTGT GAAAGAACTG AGAATAAGTG 
             TCTCAAGTCC ATCAGAGGTT TCCCTTCTGT GAAAGAACTG AGTATAAGTG 
             TCTCAAGTCC ATCAGAGGTT TCCCTTCTCT AAAAGAACTG AGTATAATTG 
             ---------- ---------- ---------- ---------- ---------- 
             ---------- ---------- ---------- ---------- ---------- 

             GTGAATCAGA TCTGGAGATT GTTGCTGATC TCCCTGCACT GGAGTTCTTG 
             GTGAATCAGA TCTGGAGATT GTTGCTGATC TCCCTGCACT GGAGCTCTTG 
             GTGAATCAGA TCTGGAGATT GTTGCTGATC TCCCTGCACT GGAGCTCTTG 
             GTGAATCAGG TTTGGAGATC GTCACCGATC TCCCAGCACT GGAGGTGTTG 
             GTGAAATAGA TCTGGAGATT GTTGCTGATC TCCCTGCACT GGAGCTCTTG 
             GTGACTCAGA TCTGGAGATT GTTGCTGATC TCCCTGCACT GGAGCTCTTG 
             GTATATCAGA TCTGGAGATT GTTACTGATC TCCCTGCACT GGAATTCTTG 
             GTGACTCAGA TCTGGAGATT GTTGCTGATC TCCCTGCACT GGAGGTCTTG 
             GTGACTCAGA TCTGGAGATT GTTGCTGATC TCCCTGCACT GGAGCTCTTG 
             GTAAATCAGA TCTGGAGATT GTTACTGATC TCCCTGCACT GGAGCTCTTG 
             ---------- ---------- ---------- ---------- ---------- 
             ---------- ---------- ---------- ---------- ---------- 
             GTGAATCAGA TCTGGAGATT GTTACTGATC TCCCTGCACT GGAATTCTTG 
             GTAAATCAGA TCTGGAGATT GTTACTGATC TCCCTGCACT GGAGCTCTTG 
             ---------- ---------- ---------- ---------- ---------- 
             ---------- ---------- ---------- ---------- ---------- 
             GTGACTCAGA TCTGGAGATT GTTGCTGATC TCCCTGCACT GGAGCTCTTG 
             GTATATCAGA TCTGGAGATT GTTACTGATC TCCCTGCACT GGAATTCTTG 
             GTGAATCAGA TCTGGAGATT GTTGCTGATC TCCCTGCACT GGAGTTCTTG 
             GTGAATCAGG TTTGGAGATC GTCACCGATC TCCCAGCACT GGAGGTGTTG 
             GTGAAATAGA TCTGGAGATT GTTGCTGATC TCCCTGCACT GGAGCTCTTG 
             GTGACTCAGA TCTGGAGATT GTTGCTGATC TCCCTGCACT GGAGCTCTTG 
             GTAAATCAGA TCTGGAGATT GTTACTGATC TCCCTGCACT GGAATTCTTG 
             GTGACTCAGA TCTGGAGATT GTTGCTGATC TCCCTGCACT GGAGCTCTTG 
             GTAAATCAGA TCTGGAGATT GTTACTGATC TCCCTGCACT GGAGCTCTTG 
             GTAAATCAGA TCTGGAGATT GTTACTGATC TCCCTGCACT GGAGCTCTTG 
             GTGAATCAGA TCTGGAGATT GTTACTAATC TCCCTGCACT GGAGCACTTG 
             GTGACTCAGA TCTGGAGATT GTTGCTGATC TCCCTGCACT GGAGCTCTTG 
             GTAAATCAGA TCTGGAGATT GTTACTGATC TCCCTGCACT GGAGCTCTTG 
             ---------- ---------- ---------- ---------- ---------- 
             ---------- ---------- ---------- ---------- ---------- 

             AATTTGGGCA CGTATCGTCG TCGCAACAAT CATTTACCAG AGTGGTTGGC 
             AAGTTGGGCA CGTTCGGGCG TCGCAACGAT CATTTACCAA TGTGGCTGTT 
             AATTTGGGAC TGTTTGGGTG TCGCAACAAT CATTTACCAG AGTGGTTGGC 
             CAGTTG---G AGAGGTGGTG GCATGTTCTA TCTTTACCCG AGTGGCTACT 
             AAGTTGGGCA CCTTCTTCTG TCGGCAAAAA CATTTACCGG AGTGGTTGGC 
             AAGTTGGGCG GGCTTTTCCT TCCATACAAT CATTTACCAG AGTGGTTGGC 
             AAGTTGGACA CGTTTGGGCG TCGCAACCAT CATTTACCAG ATTGGTTGGC 
             AAGTTGGGCC CGTTTCGGCA TCGCAACAAT CATTTACCAG AGTGGTTGGC 
             AAGTTGGGCA CATTTGGATC TCGCATCAAT CATTTACCAG AGTGGTTGAC 
             AAGTTGGGCA ACTTCTTGCG CCAGCAAAAA CATTTACCGG AGTGGTTGGC 
             ---------- ---------- ---------- ---------- ---------- 
             ---------- ---------- ---------- ---------- ---------- 
             AAGTTGGGCA CGTTTGGGCG TCTCAACAAT CGTTTACCAG AGTGGTTGGC 
             AAGTTGCGCA AAGTTGGG-- -------TCT TGTTTTCCAA GGTGGTTGGA 
             ---------- ---------- ---------- ---------- ---------- 
             ---------- ---------- ---------- ---------- ---------- 
             AAGTTGGGCG GGCTTTTCCT TCCATACAAT CATTTACCAG AGTGGTTGGC 
             AAGTTGGACA CGTTTGGGCG TCGCAACCAT CATTTACCAG ATTGGTTGGC 
             AATTTGGGCA CGTATCGTCG TCGCAACAAT CATTTACCAG AGTGGTTGGC 
             CAGTTG---G AGAGGTGGTG GCATGTTCTA TCTTTACCCG AGTGGCTACT 
             AAGTTGGGCA CCTTCTTCTG TCGGCAAAAA CATTTACCGG AGTGGTTGGC 
             AAGTTGGGCG GGCTTTTCCT TCCATACAAT CATTTACCAG AGTGGTTGGC 
             AAGTTGGGCA CGTTTGGGCG TCGCAACAAT CATTTACCAG AGTGGTTGGC 
             AAGTTGGGCA CATTTGGATC TCGCATCAAT CATTTACCAG AGTGGTTGAC 
             AGGTTGGGCA CTTTTGGATC TCGCATCAAT CATTTACCAG AGTGGTTGGC 
             AAGTTGGGCA CGTTTCGTCA TCGCAACAAA CGTTTACCAG AGTGGTTGGC 
             AAGTTGCGCA ACGTTGGG-- -------TCT TGTTTTCCAA GGTGGTTGGA 
             AATTTGGGAA GGTTTGGGCG TCTCAACAAT CATTTACCAG AGTGGTTGGC 
             AAGTTGGGCA ACTTCTTGCG CCAGCAAAAA CATTTACCGG AGTGGTTGGC 
             ---------- ---------- ---------- ---------- ---------- 
             ---------- ---------- ---------- ---------- ---------- 

             GCAA------ CAATCATTCA CTACGCTCCA GAGACTGGAC GTATTTGGAA 
             GTTTTGCCCA ---TGCTTCA CTACACGCCA GAGACTGGAG GTATACGGAA 
             GCAA------ CAATCATTCA CTACGCTCCA GAGACTGGAC GTATTTGGAA 
             GGGAGGTCTC CCATGCTTGA CTGCGCTCCA GAGACTGGAC ATAGAATGCA 
             GGCTTGTCCT GCAAGCTTCA CCACACTCCA GAGAGTGGAC GTCAACGGAA 
             GGCTTGCCCT GGATGCTTCA CCACGCTCCA GAGACTGGAC GTATGGGGAA 
             GGCTTGCCCT GCATGCTTCA CCACGCTCCA GAGACTGGAC GTGTACGGAA 
             CCAA------ CAATCATTCA CTACGCTCCA GAGACTGGAC GTAAGTGGAA 
             GGCTTCCCCT GCATGCTTCA CCACACTCCA GAGACTGGAC GTGTACGGAA 
             GGCTTGTCCT GCAAGCTTCA CCACACTCCA GAGACTGGAC GTCTACGGAA 
             ---------- ---------- ---------- ---------- ---------- 
             ---------- ---------- ---------- ---------- ---------- 
             GCAA------ CAATCATTCA CTACGCTGCA GAGACTGGAC GTAAGTGGAA 
             GGCTTGCCCT GCATGCTTCA CTTCGCTCCA GAGACTGGAC GTACGGGGAA 
             ---------- ---------- ---------- ---------- ---------- 
             ---------- ---------- ---------- ---------- ---------- 
             GGCTTGCCCT GCATGCTTCA CCACGCTCCA GAGACTGGAC GTATGGGGAA 
             GGCTTGCCCT GCATGCTTCA CCACGCTCCA GAGACTGGAC GTGTACGGAA 
             GCAA------ CAATCATTCA CTACGCTCCA GAGACTGGAC GTATTTGGAA 
             GGGAGGTCTC CCATGCTTGA CTGCGCTCCA GAGACTGGAC ATAGAATGCA 
             GGCTTGTCCT GCAAGCTTCA CCACACTCCA GAGAGTGGAC GTCAACGGAA 
             GGCTTGCCCT GGATGCTTCA CCACGCTCCA GAGACTGGAC GTATGGGGAA 
             GGCTTGCCCT GCATGCTTCA CTACGCTCCA GAGACTGGAC GTGTACGGAA 
             GGCTTCCCCT GCATGCTTCA CCACACTCCA GAGACTGGAC GTGTACGGAA 
             GGCTTGCCCT GCGTGCTTCA CCACGCTCCA GAGACTGGAC GTATGGGGAG 
             GGCTTGCCCT GCATGCTTCA CCACGCTCCA GAGACTGGAC GTATGGGGAA 
             GGCTTGCCCT GCATGCTTCA CTTCACTCCA GAGACTGGAC GTACGGGGAA 
             GGATTGCCCT GCATGTTTCA CTACACTACA GAGACTGGAC GTACACGGAA 
             GGCTTGTCCT GCAAGCTTCA CCACACTCCA GAGACTGGAC GTCTACGGAA 
             ---------- ---------- ---------- ---------- ---------- 
             ---------- ---------- ---------- ---------- ---------- 

             CCACCCAACA ACTCGTCAGA TGCCTCCAAA ATGGCGCA-- -GACTGGCCC 
             CCACCCGACT ACTCCTCAGT TGCCTCCAAG ATGACTCA-- ----TGGCAC 
             CCACCCAACA ACTCGTCAGA TGCCTCCAAA ATGGCGCA-- -GACTGGCCC 
             GCAATCAACT ACTCCGCAGG TTCCTCCAAA AGGACGCCAA GGACTGGTCC 
             CCACCCAACT CCTCCTCAGA TGCCGCCAAA ATGGCCCG-- -GACTGGCCC 
             CCACCCAACT CCTCCGCAGA TGCCTCCAAA ATGGCGCA-- -GACTGGCCC 
             CCACCCAACT CCTCCGCAGA TGCCTCCAAA GTCGCGCA-- -TACTGGCCC 
             CCACCCAACA ACTCGTCAGA TGCCTCCAAA ATGGCGCA-- -GACTGGCCC 
             CCACCCAACT CCTCCGCAGA TGCCTCCAAA ATGGCGCA-- -GACTGGCCC 
             CCACCCAACT CCTCCCCAGA TGCCGCCAAA ATGGCGCA-- -GACTGGCCC 
             ---------- ---------- ---------- ---------- ---------- 
             ---------- ---------- ---------- ---------- ---------- 
             CCACCCAACA ACTCGTCAGA TGCCTCCAAA ATGGCGCA-- -GACTGGCCC 
             CCACCCAACT CCTCCGCAGA TGCCTCCAAA ATGGCGCA-- -GACTGGCCC 
             ---------- ---------- ---------- ---------- ---------- 
             ---------- ---------- ---------- ---------- ---------- 
             CCACCCAACT CCTCCGCAGA TGCCTCCAAA ATGGCGCA-- -GACTGGCCC 
             CCACCCAACT CCTCCGCAGA TGCCTCCAAA GTCGCGCA-- -TACTGGCCC 
             CCACCCAACA ACTCGTCAGA TGCCTCCAAA ATGGCGCA-- -GACTGGCCC 
             GCAATCAACT ACTCCGCAGG TTCCTCCAAA AGGACGCCAA GGACTGGTCC 
             CCACCCAACT CCTCCTCAGA TGCCGCCAAA ATGGCCCG-- -GACTGGCCC 
             CCACCCAACT CCTCCGCAGA TGCCTCCAAA ATGGCGCA-- -GACTGGCCC 
             CCACCCAACT CCTCCGCAGA TGCCTCCAAA ATGGCGCA-- -TACTGGCCC 
             CCACCCAACT CCTCCGCAGA TGCCTCCAAA ATGGCGCA-- -GACTGGCCC 
             CCACCCAACT CCTCCACAGA TGCCTCCAAA ATGGCGCA-- -GACTGGCCC 
             CCACCCGACT CCTCTGCAGA TGCCTCCAAA ATGGCGCA-- -GACTGGCCC 
             CCACCCAACT CCTCCTCAGA TGCCGCCAAA ATGGCGCA-- -GACTGGCCC 
             CCACCCAACT CCTCCGCAGA TGCCTCCAAA ATGGCGCA-- -TACTGGCCC 
             CCACCCAACT CCTCCCCAGA TGCCGCCAAA ATGGCGCA-- -GACTGGCCC 
             ---------- ---------- ---------- ---------- ---------- 
             ---------- ---------- ---------- ---------- ---------- 

             ATGATCGAAC ACTTTCCAAA GTTTTCCATC GAAGATGGCC GAGGCAATTA 
             ATGCTCCAAC ACTTTCCAAT TTTTAGCATC AAAGATGGCC GTGGCAATTA 
             ATGATCGAAC GCTTTCCAAT TTTTTCCATC AGAGATGGCC GAGGCAATTA 
             AAGATCGAAC ACCTTCCGAT TGTCTACATC AAAGACGACC GACACAATTA 
             ATGATCAAAC ACTTTCCAAT TTTTCCATGA ---------- ---------- 
             ATGATCAAAC ACTTTCCAAA TTTTTCCTTC AAAAATGACC GAGGCAAGTA 
             ATGATCAAAC ACTTTCCAAT TTTTTCCATC AAAGATAATC GACGCAATTA 
             ATGATCGAAC GCTTTCCAAT TTTTTCCATC AAAGATGGCC GAGGCAATTA 
             ATGATCAAAC ACTTTCCAAT TTTTTCCATC AAAGATGACC GAGGCAATTA 
             ATGATCGAAC ACTTTCCAAT TTTTTCCATC AGAGATGGCC GAGGCCATTA 
             ---------- ---------- ---------- ---------- ---------- 
             ---------- ---------- ---------- ---------- ---------- 
             ATGATCAAAC ACTTTGCAAT TTTTTCCATC AATGATGACC AAGGCAATTA 
             ATGATCAAAC ACTTTCCAAT TTTTTCCATC AATGATGACC AAGGCAATTA 
             ---------- ---------- ---------- ---------- ---------- 
             ---------- ---------- ---------- ---------- ---------- 
             ATGATCAAAC ACTTTCCAAA TTTTTCCATC AAAAATGACC GAGGCAAGTA 
             ATGATCAAAC ACTTTCCAAT TTTTTCCATC AAAGATAATC GACGCAATTA 
             ATGATCGAAC ACTTTCCAAA GTTTTCCATC GAAGATGGCC GAGGCAATTA 
             AAGATCGAAC ACCTTCCGAT TGTCTACATC AAAGACGACC GACACAATTA 
             ATGATCAAAC ACTTTCCAAT TTTTCCATGA ---------- ---------- 
             ATGATCAAAC ACTTTCCAAA TTTTTCCTTC AAAAATGACC GAGGCAAGTA 
             ATGATCAAAC ACTTTCCAAT TTTTTCCATC AAAGATAATC GACGCAATTA 
             ATGATCAAAC ACTTTCCAAT TTTTTCCATC AAAGATGACC GAGGCAATTA 
             ATGATCAAAC ACTTTCCAAC GTATTCCATC CAAGATGGCC AAGGCAATTA 
             ATGATCAAAC ACTTTCCGAT TTTTTTCATC AAAGATGCCG CAGGCAATTA 
             ATGATCAAAC ACTTTCCAAT CTTTTCCATC AAAGATGGCC GAGGCAATTA 
             ATGATCAAAC ACTTTCCAAA TTTTTCCATC AAAGATGACC GAGGCAGTTA 
             ATGATCGAAC ACTTTCCAAT TTTTTCCATC AGAGATGGCC GAGGCCATTA 
             ---------- ---------- ---------- ---------- ---------- 
             ---------- ---------- ---------- ---------- ---------- 

             TATAAACTAC ATCAAGCATT CCTGCACCTT CGACACAAAC CTAGTC---- 
             TATAAACTAC ATCAAGCATT CCGGCACCTA CGAGACAAAC CTAGAC---- 
             TATAAACTTC ATCAAGCATT CCTGCACCTT CGACACAAAC CTAGTC---- 
             CGTAAACTAC ATTAAACAGT CCTACAACTT GGAGACTAAT CTAGTCGATG 
             ---------- ---------- ---------- ---------- ---------- 
             TATAAACTAC ATCAAGCATT CCGGCACCTT CGAGACAAAC CTAGTC---- 
             TATAAACTAC ATCAAGCATT CCTGCTCCTT CGACACAAAC CTAGTC---- 
             TATAAACTAC ATCAAGCATT CCTGCACCTT CGACACAAAC CTAGTC---- 
             TATAAACTAC ATCAAGCATT CCGGCACCTT CGAGACAAAC CTAGTC---- 
             TATAAACTAC ATCAAGCATT CCTGCACCTT CGACACAAAC CTAGTC---- 
             ---------- ---------- ---------- ---------- ---------- 
             ---------- ---------- ---------- ---------- ---------- 
             TATAAACTAC ATCAAGCATT CCGGTACCTT CGAGACAAAC CTAGTT---- 
             TATAAACTAC ATCAAGCATT CCGGTACCTT CGAGACAAAC CTAGTC---- 
             ---------- ---------- ---------- ---------- ---------- 
             ---------- ---------- ---------- ---------- ---------- 
             TATAAACTAC ATCAAGCATT CCGGCACCTT CGAGACAAAC CTAGTC---- 
             TATAAACTAC ATCAAGCATT CCTGCTCCTT CGACACAAAC CTAGTC---- 
             TATAAACTAC ATCAAGCATT CCTGCACCTT CGACACAAAC CTAGTC---- 
             CGTAAACTAC ATTAAACAGT CCTACAACTT GGAGACTAAT CTAGTCGATG 
             ---------- ---------- ---------- ---------- ---------- 
             TATAAACTAC ATCAAGCATT CCGGCACCTT CGAGACAAAC CTAGTC---- 
             TATAAACTAC ATCAAGCATT CCTGCTCCTT CGACACAAAC CTAGTC---- 
             TATAAACTAC ATCAAGCATT CCTGCACCTT CGAGACAAAC CTAGTC---- 
             TATAAACTAC ATCAAGCGTT CCTGCACCTT CGAGACAAAC CTAGTC---- 
             TGTAAACTAC ATCAAGCATT CCTGCACCTT CGATACAAAC CTAGTC---- 
             TATAAACTAC ATCAAGCATT CCTGCAGCCT CGACACAAAC CTAGTC---- 
             TATAAACTAC ATCAAGCATT CCGGCACCTT CGAGACAAAC CTAGTC---- 
             TATAAACTAC ATCAAGCATT CCTGCACCTT CGACACAAAC CTAGTC---- 
             ---------- ---------- ---------- ---------- ---------- 
             ---------- ---------- ---------- ---------- ---------- 

             --------GA TGATGATGCT GTTTTTGCTG CTGTTGCTGC TGCC---GAA 
             --------GA TGCTGCTGCT GCTTTTGCTG CTGTTGCTGC TGCT---GAA 
             --------GA TGATGATGCT GCTTTTGCTG ATCCTGCT-- -------GAA 
             ACGATGAAGA CGAAGAC--- ---------- --GTGGCTGC C------GAA 
             ---------- ---------- ---------- ---------- ---------- 
             --------GA TGATAATGCT GCTTTTGCTG CTGCTGCTGC T------GAA 
             --------GA TGCTTATGCT GCTTTTGCTG CTGCT----- -------GAA 
             --------GA TGATGCTGCT GCTTTTGCTG CTGTTGCTGC TGCT---GAA 
             --------GA TGATAATGCT GCTTTTGCTG CTGCTGCTGC T------GAA 
             --------GA TGCTGATGTT ACTTTTGCTG CTGTTGCTGC TGCTGCTGAA 
             ---------- ---------- ---------- ---------- ---------- 
             ---------- ---------- ---------- ---------- ---------- 
             --------GA T---GAT--- ------GCTG CTGCTGCT-- -------GAA 
             --------GA T---GATGCT GCTGCTGCTG CT-------- -------GAA 
             ---------- ---------- ---------- ---------- ---------- 
             ---------- ---------- ---------- ---------- ---------- 
             --------GA TGATAATGCT GCTTTTGCTG CTGCTGCT-- -------GAA 
             --------GA TGCTTATGCT ACTGCTGCT- ---------- -------GAA 
             --------GA TGATGATGCT GTTTTTGCTG CTGTTGCTGC TGCC---GAA 
             ACGATGAAGA CGAAGAC--- ---------- --GTGGCTGC C------GAA 
             ---------- ---------- ---------- ---------- ---------- 
             --------GA TGATAATGCT GCTTTTGCTG CTGCTGCTGC T------GAA 
             --------GA TGCTGATGCT GCTTTTGCTG CTGCT----- -------GAA 
             --------GA TGATAATGCT GCTTTTGCTG CTGCTGCTGC T------GAA 
             --------GA TGATGATGAT GCTTTTGCTG CTGCTGCT-- -------GAA 
             --------GA TGATGATGCT GCTTTTGCTG CTGCTACT-- -------GAA 
             --------GA TGATGATGCT GCTTTTGCTG CTGCTGCT-- -------GAA 
             --------GA TGATAATGCT GCTTTTGCTG CTGCTGCC-- -------GAA 
             --------GA TGCTGATGTT ACTTTTGCTG CTGTTGCTGC TGCTGCTGAA 
             ---------- ---------- ---------- ---------- ---------- 
             ---------- ---------- ---------- ---------- ---------- 

             GAAGAAGAAG AAGAAGAT-- ---------- ---------- ---------- 
             GAAGAAGAAG AA-------- ---------- ---------- ---------- 
             GAAGAAGAAG AAGAAGAAGA A--------- ---------- ---------- 
             GATAATGATT GA-------- ---------- ---------- ---------- 
             ---------- ---------- ---------- ---------- ---------- 
             GAAGAAGAAG AAGAA----- ---------- ---------- ---------- 
             GAAGAAGAAG AAACAGAAGA AGAAGAAGAA GAA------- ---------- 
             GAAGAAGAAG AA-------- ---------- ---------- ---------- 
             GAAGAAGAAG AAGAA----- ---------- ---------- ---------- 
             GAAGAAGAAG AA-------- ---------- ---------- ---------- 
             ---------- ---------- ---------- ---------- ---------- 
             ---------- ---------- ---------- ---------- ---------- 
             GAAGAAGAAG AAGAA----- ---------- ---------- ---------- 
             GAAGAAGAAG AA-------- ---------- ---------- ---------- 
             ---------- ---------- ---------- ---------- ---------- 
             ---------- ---------- ---------- ---------- ---------- 
             GACGAAGAAG AA-------- ---------- ---------- ---------- 
             GAAGAAGAAG AAGAAGAAGA AGAAGAAGAA GAAGAAGAAG AAGAAGAAGA 
             GAAGAAGAAG AT-------- ---------- ---------- ---------- 
             GATAATGATT GA-------- ---------- ---------- ---------- 
             ---------- ---------- ---------- ---------- ---------- 
             GAAGAAGAAG AAGAA----- ---------- ---------- ---------- 
             GAAGAAGAAG AAACAGAAGA AGAAGAAGAA GAA------- ---------- 
             GAAGAAGAAG AAGAA----- ---------- ---------- ---------- 
             GAAGAAGAAG AAGAAGAAGA AGAA------ ---------- ---------- 
             GAAGAAGAA- ---------- ---------- ---------- ---------- 
             GAAGAAGAAG AAGAAGAAGA AGACGAA--- ---------- ---------- 
             GAAGAAGAAG AA-------- ---------- ---------- ---------- 
             GAAGAAGAAG AA-------- ---------- ---------- ---------- 
             ---------- ---------- ---------- ---------- ---------- 
             ---------- ---------- ---------- ---------- ---------- 

             ---------- AAAAGAAGGA AGACATCAAT GTGCTTTGAG GTAACTTACT 
             ---------- ---AGAAGTA GAAGACATCA ATTAGCTTTG GGGTAA---- 
             ---------- ---------- --AAACATCA ATGA------ ---------- 
             ---------- ---------- ---------- ---------- ---------- 
             ---------- ---------- ---------- ---------- ---------- 
             ---------- ---------A AAAGACATCA ATGA------ ---------- 
             ---------- ---------- --GACATCAA TGATCTTTGA ---------- 
             ---------- ---AAAAGAA GAAGACGTCA GAGAGCTTTG AGGTAA---- 
             ---------- ---------A AAAGACATCA ATGA------ ---------- 
             ---------- ---------- --GACATCAA TGAGCTTTGA ---------- 
             ---------- ---------- ---------- ---------- ---------- 
             ---------- ---------- ---------- ---------- ---------- 
             ---------- ------GGAG AAGACATCAA TGAGCTTTGA ---------- 
             ---------- ------GGAG AAGACATCAA TGAGCTTTGA ---------- 
             ---------- ---------- ---------- ---------- ---------- 
             ---------- ---------- ---------- ---------- ---------- 
             ---------- ------GTAA AAAGACATCA ATGA------ ---------- 
             AGAAGAAGAA ---------- --GACATCAA TGATCTTTGA ---------- 
             ---------- AAAAGAAGGA AGACATCAAT GTGCTTTGAG GTAACTTACC 
             ---------- ---------- ---------- ---------- ---------- 
             ---------- ---------- ---------- ---------- ---------- 
             ---------- ---------A AAAGACATCA ATGA------ ---------- 
             ---------- ---------- --GACATCAA TGATCTTTGA ---------- 
             ---------- ---------A AAAGACAACA ATGA------ ---------- 
             ---------- ---------- --GACATCAA TGAGCTTTGA ---------- 
             ---------- ---------- --GACATCAA TGAGCTTTGA ---------- 
             ---------- ---------- --GACGTCAA TGAGCTTTGA ---------- 
             ---------- ------GTAA AAAGACATTA A--------- ---------- 
             ---------- ---------- --GACATCAA TGAGCTTTGA ---------- 
             ---------- ---------- ---------- ---------- ---------- 
             ---------- ---------- ---------- ---------- ---------- 

             TTTCATGCTC ACGTCTCCAC CATCTAACGT CTTCTGGTTT TGGAGTGGCA 
             ---------- ---------- ---------- ---------- ---------- 
             ---------- ---------- ---------- ---------- ---------- 
             ---------- ---------- ---------- ---------- ---------- 
             ---------- ---------- ---------- ---------- ---------- 
             ---------- ---------- ---------- ---------- ---------- 
             ---------- ---------- ---------- ---------- ---------- 
             ---------- ---------- ---------- ---------- ---------- 
             ---------- ---------- ---------- ---------- ---------- 
             ---------- ---------- ---------- ---------- ---------- 
             ---------- ---------- ---------- ---------- ---------- 
             ---------- ---------- ---------- ---------- ---------- 
             ---------- ---------- ---------- ---------- ---------- 
             ---------- ---------- ---------- ---------- ---------- 
             ---------- ---------- ---------- ---------- ---------- 
             ---------- ---------- ---------- ---------- ---------- 
             ---------- ---------- ---------- ---------- ---------- 
             ---------- ---------- ---------- ---------- ---------- 
             TTTCATGCTC ACGTCTCCAC CATCTAACGT CTTCTGGTTT TGGAGTGGCA 
             ---------- ---------- ---------- ---------- ---------- 
             ---------- ---------- ---------- ---------- ---------- 
             ---------- ---------- ---------- ---------- ---------- 
             ---------- ---------- ---------- ---------- ---------- 
             ---------- ---------- ---------- ---------- ---------- 
             ---------- ---------- ---------- ---------- ---------- 
             ---------- ---------- ---------- ---------- ---------- 
             ---------- ---------- ---------- ---------- ---------- 
             ---------- ---------- ---------- ---------- ---------- 
             ---------- ---------- ---------- ---------- ---------- 
             ---------- ---------- ---------- ---------- ---------- 
             ---------- ---------- ---------- ---------- ---------- 

             ACTCACAATC ATCTTTTCCA GTTTATGGCA GGGAGATCGA CATCATTCAC 
             ---------- ---------- ---------- ---------- ---------- 
             ---------- ---------- ---------- ---------- ---------- 
             ---------- ---------- ---------- ---------- ---------- 
             ---------- ---------- ---------- ---------- ---------- 
             ---------- ---------- ---------- ---------- ---------- 
             ---------- ---------- ---------- ---------- ---------- 
             ---------- ---------- ---------- ---------- ---------- 
             ---------- ---------- ---------- ---------- ---------- 
             ---------- ---------- ---------- ---------- ---------- 
             ---------- ---------- ---------- ---------- ---------- 
             ---------- ---------- ---------- ---------- ---------- 
             ---------- ---------- ---------- ---------- ---------- 
             ---------- ---------- ---------- ---------- ---------- 
             ---------- ---------- ---------- ---------- ---------- 
             ---------- ---------- ---------- ---------- ---------- 
             ---------- ---------- ---------- ---------- ---------- 
             ---------- ---------- ---------- ---------- ---------- 
             ACTCACAATC ATCTTTTCCA GTTTATGGCA GGGAGATCGA CATCAGTCAC 
             ---------- ---------- ---------- ---------- ---------- 
             ---------- ---------- ---------- ---------- ---------- 
             ---------- ---------- ---------- ---------- ---------- 
             ---------- ---------- ---------- ---------- ---------- 
             ---------- ---------- ---------- ---------- ---------- 
             ---------- ---------- ---------- ---------- ---------- 
             ---------- ---------- ---------- ---------- ---------- 
             ---------- ---------- ---------- ---------- ---------- 
             ---------- ---------- ---------- ---------- ---------- 
             ---------- ---------- ---------- ---------- ---------- 
             ---------- ---------- ---------- ---------- ---------- 
             ---------- ---------- ---------- ---------- ---------- 

             GATGTAA
             -------
             -------
             -------
             -------
             -------
             -------
             -------
             -------
             -------
             -------
             -------
             -------
             -------
             -------
             -------
             -------
             -------
             GATGTAA
             -------
             -------
             -------
             -------
             -------
             -------
             -------
             -------
             -------
             -------
             -------
             -------
